# Supplementary material for: New Caledonian Crows Use Mental Representations to Solve Metatool Problems
Source: Curr Biol. 2019 Feb 18;29(4):686–692.e3. doi: 10.1016/j.cub.2019.01.008 (PMC6384166; doi:10.1016/j.cub.2019.01.008)
Supplement: Data S1. Data on the Training Stages and Three Experiments, Related to Figures 1–3 [file mmc3.xlsx]

## Sheet: Training Stages
Individual	Age	Sex	Year	Training Stage	Session	Trial	Apparatus	Side_Corr_Tool	Correct		Training Stage	1	Tools presented together in either the left or right compartment of the wooden shield
Janis	female	adult	2017	1	1	1	Tube	right	0			2	Tools presented separate in the left and right compartment of the wooden shield
Janis	female	adult	2017	1	1	2	Door	left	1
Janis	female	adult	2017	1	1	3	Door	left	1
Janis	female	adult	2017	1	1	4	Tube	right	1
Janis	female	adult	2017	1	1	5	Door	right	1
Janis	female	adult	2017	1	1	6	Door	left	1
Janis	female	adult	2017	1	1	7	Tube	right	1
Janis	female	adult	2017	1	1	8	Door	right	0
Janis	female	adult	2017	1	1	9	Tube	left	1
Janis	female	adult	2017	1	1	10	Door	right	0
Janis	female	adult	2017	1	1	11	Tube	left	1
Janis	female	adult	2017	1	1	12	Tube	left	1
Janis	female	adult	2017	1	2	1	Door	right	0
Janis	female	adult	2017	1	2	2	Tube	left	1
Janis	female	adult	2017	1	2	3	Door	right	1
Janis	female	adult	2017	1	2	4	Door	left	0
Janis	female	adult	2017	1	2	5	Door	right	1
Janis	female	adult	2017	1	2	6	Tube	right	1
Janis	female	adult	2017	1	2	7	Tube	left	1
Janis	female	adult	2017	1	2	8	Door	left	0
Janis	female	adult	2017	1	2	9	Tube	left	1
Janis	female	adult	2017	1	2	10	Door	left	1
Janis	female	adult	2017	1	2	11	Tube	right	1
Janis	female	adult	2017	1	2	12	Tube	right	1
Janis	female	adult	2017	2	1	1	Tube	left	1
Janis	female	adult	2017	2	1	2	Door	left	0
Janis	female	adult	2017	2	1	3	Tube	right	0
Janis	female	adult	2017	2	1	4	Door	left	1
Janis	female	adult	2017	2	1	5	Tube	right	1
Janis	female	adult	2017	2	1	6	Door	right	0
Janis	female	adult	2017	2	1	7	Door	left	0
Janis	female	adult	2017	2	1	8	Tube	right	1
Janis	female	adult	2017	2	1	9	Door	left	0
Janis	female	adult	2017	2	1	10	Tube	left	0
Janis	female	adult	2017	2	1	11	Door	right	1
Janis	female	adult	2017	2	1	12	Tube	left	0
Janis	female	adult	2017	2	2	1	Door	right	1
Janis	female	adult	2017	2	2	2	Tube	left	1
Janis	female	adult	2017	2	2	3	Tube	right	1
Janis	female	adult	2017	2	2	4	Door	right	0
Janis	female	adult	2017	2	2	5	Door	left	1
Janis	female	adult	2017	2	2	6	Door	left	0
Janis	female	adult	2017	2	2	7	Tube	left	1
Janis	female	adult	2017	2	2	8	Tube	left	0
Janis	female	adult	2017	2	2	9	Door	right	1
Janis	female	adult	2017	2	2	10	Tube	right	1
Janis	female	adult	2017	2	2	11	Door	right	1
Janis	female	adult	2017	2	2	12	Tube	right	1
Janis	female	adult	2017	2	3	1	Tube	left	0
Janis	female	adult	2017	2	3	2	Door	right	1
Janis	female	adult	2017	2	3	3	Door	left	0
Janis	female	adult	2017	2	3	4	Door	left	0
Janis	female	adult	2017	2	3	5	Tube	left	0
Janis	female	adult	2017	2	3	6	Tube	right	1
Janis	female	adult	2017	2	3	7	Tube	right	1
Janis	female	adult	2017	2	3	8	Door	right	0
Janis	female	adult	2017	2	3	9	Tube	right	1
Janis	female	adult	2017	2	3	10	Door	left	1
Janis	female	adult	2017	2	3	11	Door	right	1
Janis	female	adult	2017	2	3	12	Tube	left	1
Janis	female	adult	2017	2	4	1	Door	right	1
Janis	female	adult	2017	2	4	2	Door	left	1
Janis	female	adult	2017	2	4	3	Door	right	1
Janis	female	adult	2017	2	4	4	Tube	right	1
Janis	female	adult	2017	2	4	5	Tube	left	1
Janis	female	adult	2017	2	4	6	Tube	right	1
Janis	female	adult	2017	2	4	7	Door	right	1
Janis	female	adult	2017	2	4	8	Door	left	0
Janis	female	adult	2017	2	4	9	Tube	left	1
Janis	female	adult	2017	2	4	10	Tube	right	1
Janis	female	adult	2017	2	4	11	Tube	left	1
Janis	female	adult	2017	2	4	12	Door	right	1
David	male	adult	2017	1	1	1	Door	right	1
David	male	adult	2017	1	1	2	Tube	right	0
David	male	adult	2017	1	1	3	Tube	right	1
David	male	adult	2017	1	1	4	Door	left	1
David	male	adult	2017	1	1	5	Tube	left	0
David	male	adult	2017	1	1	6	Door	left	1
David	male	adult	2017	1	1	7	Tube	right	1
David	male	adult	2017	1	1	8	Tube	left	0
David	male	adult	2017	1	1	9	Door	right	1
David	male	adult	2017	1	1	10	Door	left	1
David	male	adult	2017	1	1	11	Door	left	1
David	male	adult	2017	1	1	12	Tube	left	0
David	male	adult	2017	1	2	1	Door	right	1
David	male	adult	2017	1	2	2	Tube	left	1
David	male	adult	2017	1	2	3	Tube	left	1
David	male	adult	2017	1	2	4	Door	left	1
David	male	adult	2017	1	2	5	Door	left	1
David	male	adult	2017	1	2	6	Tube	right	0
David	male	adult	2017	1	2	7	Door	right	1
David	male	adult	2017	1	2	8	Door	left	1
David	male	adult	2017	1	2	9	Tube	right	0
David	male	adult	2017	1	2	10	Door	right	1
David	male	adult	2017	1	2	11	Tube	left	1
David	male	adult	2017	1	2	12	Tube	right	1
David	male	adult	2017	2	1	1	Tube	right	1
David	male	adult	2017	2	1	2	Door	left	1
David	male	adult	2017	2	1	3	Tube	left	1
David	male	adult	2017	2	1	4	Tube	left	0
David	male	adult	2017	2	1	5	Tube	right	0
David	male	adult	2017	2	1	6	Door	right	1
David	male	adult	2017	2	1	7	Door	left	1
David	male	adult	2017	2	1	8	Tube	right	0
David	male	adult	2017	2	1	9	Door	right	1
David	male	adult	2017	2	1	10	Door	right	1
David	male	adult	2017	2	1	11	Tube	left	0
David	male	adult	2017	2	1	12	Door	left	0
David	male	adult	2017	2	2	1	Door	left	1
David	male	adult	2017	2	2	2	Door	right	1
David	male	adult	2017	2	2	3	Door	left	0
David	male	adult	2017	2	2	4	Tube	left	1
David	male	adult	2017	2	2	5	Door	right	1
David	male	adult	2017	2	2	6	Tube	left	0
David	male	adult	2017	2	2	7	Tube	right	1
David	male	adult	2017	2	2	8	Door	left	1
David	male	adult	2017	2	2	9	Tube	right	1
David	male	adult	2017	2	2	10	Door	right	1
David	male	adult	2017	2	2	11	Tube	left	1
David	male	adult	2017	2	2	12	Tube	right	1
Freddie	male	juvenile	2017	1	1	1	Tube	left	1
Freddie	male	juvenile	2017	1	1	2	Door	right	1
Freddie	male	juvenile	2017	1	1	3	Tube	right	1
Freddie	male	juvenile	2017	1	1	4	Door	left	0
Freddie	male	juvenile	2017	1	1	5	Tube	left	1
Freddie	male	juvenile	2017	1	1	6	Door	left	1
Freddie	male	juvenile	2017	1	1	7	Door	right	1
Freddie	male	juvenile	2017	1	1	8	Door	left	1
Freddie	male	juvenile	2017	1	1	9	Tube	right	1
Freddie	male	juvenile	2017	1	1	10	Door	left	1
Freddie	male	juvenile	2017	1	1	11	Tube	right	1
Freddie	male	juvenile	2017	1	1	12	Tube	left	1
Freddie	male	juvenile	2017	1	2	1	Tube	right	0
Freddie	male	juvenile	2017	1	2	2	Door	right	1
Freddie	male	juvenile	2017	1	2	3	Door	left	1
Freddie	male	juvenile	2017	1	2	4	Tube	right	0
Freddie	male	juvenile	2017	1	2	5	Door	right	1
Freddie	male	juvenile	2017	1	2	6	Tube	right	1
Freddie	male	juvenile	2017	1	2	7	Tube	left	1
Freddie	male	juvenile	2017	1	2	8	Door	left	1
Freddie	male	juvenile	2017	1	2	9	Door	right	1
Freddie	male	juvenile	2017	1	2	10	Tube	left	1
Freddie	male	juvenile	2017	1	2	11	Door	left	1
Freddie	male	juvenile	2017	1	2	12	Tube	left	1
Freddie	male	juvenile	2017	2	1	1	Door	left	0
Freddie	male	juvenile	2017	2	1	2	Door	right	1
Freddie	male	juvenile	2017	2	1	3	Door	left	0
Freddie	male	juvenile	2017	2	1	4	Tube	right	0
Freddie	male	juvenile	2017	2	1	5	Door	right	1
Freddie	male	juvenile	2017	2	1	6	Tube	left	1
Freddie	male	juvenile	2017	2	1	7	Tube	right	1
Freddie	male	juvenile	2017	2	1	8	Door	right	1
Freddie	male	juvenile	2017	2	1	9	Tube	left	1
Freddie	male	juvenile	2017	2	1	10	Door	left	0
Freddie	male	juvenile	2017	2	1	11	Tube	left	1
Freddie	male	juvenile	2017	2	1	12	Door	right	0
Freddie	male	juvenile	2017	2	2	1	Door	right	1
Freddie	male	juvenile	2017	2	2	2	Door	left	1
Freddie	male	juvenile	2017	2	2	3	Tube	right	1
Freddie	male	juvenile	2017	2	2	4	Tube	left	0
Freddie	male	juvenile	2017	2	2	5	Tube	left	1
Freddie	male	juvenile	2017	2	2	6	Tube	right	0
Freddie	male	juvenile	2017	2	2	7	Door	left	1
Freddie	male	juvenile	2017	2	2	8	Door	right	1
Freddie	male	juvenile	2017	2	2	9	Tube	right	1
Freddie	male	juvenile	2017	2	2	10	Door	left	0
Freddie	male	juvenile	2017	2	2	11	Tube	left	1
Freddie	male	juvenile	2017	2	2	12	Door	right	1
Freddie	male	juvenile	2017	2	3	1	Tube	left	1
Freddie	male	juvenile	2017	2	3	2	Door	left	1
Freddie	male	juvenile	2017	2	3	3	Tube	right	1
Freddie	male	juvenile	2017	2	3	4	Tube	right	0
Freddie	male	juvenile	2017	2	3	5	Door	left	0
Freddie	male	juvenile	2017	2	3	6	Door	right	0
Freddie	male	juvenile	2017	2	3	7	Tube	left	0
Freddie	male	juvenile	2017	2	3	8	Door	right	1
Freddie	male	juvenile	2017	2	3	9	Door	left	0
Freddie	male	juvenile	2017	2	3	10	Door	right	1
Freddie	male	juvenile	2017	2	3	11	Tube	right	0
Freddie	male	juvenile	2017	2	3	12	Tube	left	0
Freddie	male	juvenile	2017	2	4	1	Door	left	0
Freddie	male	juvenile	2017	2	4	2	Door	right	0
Freddie	male	juvenile	2017	2	4	3	Tube	left	0
Freddie	male	juvenile	2017	2	4	4	Tube	left	0
Freddie	male	juvenile	2017	2	4	5	Door	left	1
Freddie	male	juvenile	2017	2	4	6	Tube	right	1
Freddie	male	juvenile	2017	2	4	7	Door	right	0
Freddie	male	juvenile	2017	2	4	8	Tube	right	1
Freddie	male	juvenile	2017	2	4	9	Tube	right	1
Freddie	male	juvenile	2017	2	4	10	Door	right	0
Freddie	male	juvenile	2017	2	4	11	Door	left	1
Freddie	male	juvenile	2017	2	4	12	Tube	right	0
Freddie	male	juvenile	2017	2	5	1	Tube	right	1
Freddie	male	juvenile	2017	2	5	2	Door	right	1
Freddie	male	juvenile	2017	2	5	3	Door	left	1
Freddie	male	juvenile	2017	2	5	4	Tube	left	0
Freddie	male	juvenile	2017	2	5	5	Door	left	1
Freddie	male	juvenile	2017	2	5	6	Door	left	0
Freddie	male	juvenile	2017	2	5	7	Tube	right	1
Freddie	male	juvenile	2017	2	5	8	Tube	right	1
Freddie	male	juvenile	2017	2	5	9	Tube	left	0
Freddie	male	juvenile	2017	2	5	10	Door	right	1
Freddie	male	juvenile	2017	2	5	11	Door	right	0
Freddie	male	juvenile	2017	2	5	12	Tube	left	0
Freddie	male	juvenile	2017	2	6	1	Door	right	0
Freddie	male	juvenile	2017	2	6	2	Door	left	0
Freddie	male	juvenile	2017	2	6	3	Tube	left	1
Freddie	male	juvenile	2017	2	6	4	Tube	left	1
Freddie	male	juvenile	2017	2	6	5	Door	left	1
Freddie	male	juvenile	2017	2	6	6	Door	right	1
Freddie	male	juvenile	2017	2	6	7	Tube	right	1
Freddie	male	juvenile	2017	2	6	8	Tube	right	1
Freddie	male	juvenile	2017	2	6	9	Tube	left	1
Freddie	male	juvenile	2017	2	6	10	Door	left	1
Freddie	male	juvenile	2017	2	6	11	Door	right	1
Freddie	male	juvenile	2017	2	6	12	Tube	right	1
Freddie	male	juvenile	2017	2	7	1	Door	left	1
Freddie	male	juvenile	2017	2	7	2	Tube	left	1
Freddie	male	juvenile	2017	2	7	3	Tube	right	0
Freddie	male	juvenile	2017	2	7	4	Tube	left	0
Freddie	male	juvenile	2017	2	7	5	Door	right	0
Freddie	male	juvenile	2017	2	7	6	Door	right	1
Freddie	male	juvenile	2017	2	7	7	Door	left	1
Freddie	male	juvenile	2017	2	7	8	Door	left	1
Freddie	male	juvenile	2017	2	7	9	Tube	right	0
Freddie	male	juvenile	2017	2	7	10	Tube	left	1
Freddie	male	juvenile	2017	2	7	11	Door	right	1
Freddie	male	juvenile	2017	2	7	12	Tube	right	1
Elvis	male	adult	2017	1	1	1	Tube	right	1
Elvis	male	adult	2017	1	1	2	Tube	left	1
Elvis	male	adult	2017	1	1	3	Door	right	0
Elvis	male	adult	2017	1	1	4	Door	right	1
Elvis	male	adult	2017	1	1	5	Door	right	1
Elvis	male	adult	2017	1	1	6	Tube	left	1
Elvis	male	adult	2017	1	1	7	Door	left	0
Elvis	male	adult	2017	1	1	8	Tube	left	1
Elvis	male	adult	2017	1	1	9	Door	left	1
Elvis	male	adult	2017	1	1	10	Door	left	1
Elvis	male	adult	2017	1	1	11	Tube	right	1
Elvis	male	adult	2017	1	1	12	Tube	right	1
Elvis	male	adult	2017	1	2	1	Door	right	1
Elvis	male	adult	2017	1	2	2	Door	left	1
Elvis	male	adult	2017	1	2	3	Door	right	0
Elvis	male	adult	2017	1	2	4	Tube	left	1
Elvis	male	adult	2017	1	2	5	Door	left	1
Elvis	male	adult	2017	1	2	6	Tube	right	0
Elvis	male	adult	2017	1	2	7	Tube	right	1
Elvis	male	adult	2017	1	2	8	Tube	right	1
Elvis	male	adult	2017	1	2	9	Door	left	0
Elvis	male	adult	2017	1	2	10	Tube	left	1
Elvis	male	adult	2017	1	2	11	Door	right	1
Elvis	male	adult	2017	1	2	12	Tube	right	0
Elvis	male	adult	2017	2	1	1	Door	left	0
Elvis	male	adult	2017	2	1	2	Tube	left	1
Elvis	male	adult	2017	2	1	3	Door	left	1
Elvis	male	adult	2017	2	1	4	Tube	right	1
Elvis	male	adult	2017	2	1	5	Tube	right	0
Elvis	male	adult	2017	2	1	6	Tube	left	0
Elvis	male	adult	2017	2	1	7	Door	right	1
Elvis	male	adult	2017	2	1	8	Tube	left	0
Elvis	male	adult	2017	2	1	9	Door	left	0
Elvis	male	adult	2017	2	1	10	Tube	right	1
Elvis	male	adult	2017	2	1	11	Door	right	1
Elvis	male	adult	2017	2	1	12	Door	right	1
Elvis	male	adult	2017	2	2	1	Tube	right	1
Elvis	male	adult	2017	2	2	2	Door	right	1
Elvis	male	adult	2017	2	2	3	Door	right	0
Elvis	male	adult	2017	2	2	4	Tube	left	1
Elvis	male	adult	2017	2	2	5	Tube	right	1
Elvis	male	adult	2017	2	2	6	Door	left	1
Elvis	male	adult	2017	2	2	7	Tube	left	1
Elvis	male	adult	2017	2	2	8	Tube	left	1
Elvis	male	adult	2017	2	2	9	Door	right	0
Elvis	male	adult	2017	2	2	10	Door	left	0
Elvis	male	adult	2017	2	2	11	Tube	right	1
Elvis	male	adult	2017	2	2	12	Door	left	1
Elvis	male	adult	2017	2	3	1	Door	right	0
Elvis	male	adult	2017	2	3	2	Tube	left	0
Elvis	male	adult	2017	2	3	3	Door	left	0
Elvis	male	adult	2017	2	3	4	Door	left	1
Elvis	male	adult	2017	2	3	5	Tube	right	1
Elvis	male	adult	2017	2	3	6	Tube	right	1
Elvis	male	adult	2017	2	3	7	Door	right	1
Elvis	male	adult	2017	2	3	8	Tube	left	0
Elvis	male	adult	2017	2	3	9	Tube	left	1
Elvis	male	adult	2017	2	3	10	Tube	right	0
Elvis	male	adult	2017	2	3	11	Door	left	0
Elvis	male	adult	2017	2	3	12	Door	right	0
Elvis	male	adult	2017	2	4	1	Door	left	1
Elvis	male	adult	2017	2	4	2	Tube	right	0
Elvis	male	adult	2017	2	4	3	Tube	left	1
Elvis	male	adult	2017	2	4	4	Door	right	0
Elvis	male	adult	2017	2	4	5	Door	left	1
Elvis	male	adult	2017	2	4	6	Door	right	1
Elvis	male	adult	2017	2	4	7	Tube	left	0
Elvis	male	adult	2017	2	4	8	Door	left	0
Elvis	male	adult	2017	2	4	9	Door	right	0
Elvis	male	adult	2017	2	4	10	Tube	right	1
Elvis	male	adult	2017	2	4	11	Tube	left	1
Elvis	male	adult	2017	2	4	12	Tube	right	1
Elvis	male	adult	2017	2	5	1	Tube	left	1
Elvis	male	adult	2017	2	5	2	Door	left	1
Elvis	male	adult	2017	2	5	3	Door	right	1
Elvis	male	adult	2017	2	5	4	Door	right	0
Elvis	male	adult	2017	2	5	5	Tube	right	1
Elvis	male	adult	2017	2	5	6	Tube	left	1
Elvis	male	adult	2017	2	5	7	Door	left	1
Elvis	male	adult	2017	2	5	8	Tube	right	1
Elvis	male	adult	2017	2	5	9	Tube	right	1
Elvis	male	adult	2017	2	5	10	Door	right	1
Elvis	male	adult	2017	2	5	11	Tube	left	1
Elvis	male	adult	2017	2	5	12	Door	left	0
Elvis	male	adult	2017	2	6	1	Tube	left	0
Elvis	male	adult	2017	2	6	2	Door	right	1
Elvis	male	adult	2017	2	6	3	Tube	right	1
Elvis	male	adult	2017	2	6	4	Door	right	0
Elvis	male	adult	2017	2	6	5	Tube	left	1
Elvis	male	adult	2017	2	6	6	Door	left	0
Elvis	male	adult	2017	2	6	7	Door	left	1
Elvis	male	adult	2017	2	6	8	Door	right	1
Elvis	male	adult	2017	2	6	9	Tube	left	0
Elvis	male	adult	2017	2	6	10	Door	left	0
Elvis	male	adult	2017	2	6	11	Tube	right	1
Elvis	male	adult	2017	2	6	12	Tube	right	1
Elvis	male	adult	2017	2	7	1	Door	left	1
Elvis	male	adult	2017	2	7	2	Tube	left	1
Elvis	male	adult	2017	2	7	3	Door	right	1
Elvis	male	adult	2017	2	7	4	Door	right	1
Elvis	male	adult	2017	2	7	5	Door	left	1
Elvis	male	adult	2017	2	7	6	Tube	left	1
Elvis	male	adult	2017	2	7	7	Tube	right	0
Elvis	male	adult	2017	2	7	8	Door	left	0
Elvis	male	adult	2017	2	7	9	Tube	right	0
Elvis	male	adult	2017	2	7	10	Door	right	1
Elvis	male	adult	2017	2	7	11	Tube	left	1
Elvis	male	adult	2017	2	7	12	Tube	right	1
Elvis	male	adult	2017	2	8	1	Door	right	1
Elvis	male	adult	2017	2	8	2	Tube	left	1
Elvis	male	adult	2017	2	8	3	Tube	right	0
Elvis	male	adult	2017	2	8	4	Tube	left	1
Elvis	male	adult	2017	2	8	5	Door	left	0
Elvis	male	adult	2017	2	8	6	Tube	right	1
Elvis	male	adult	2017	2	8	7	Door	left	1
Elvis	male	adult	2017	2	8	8	Door	right	1
Elvis	male	adult	2017	2	8	9	Door	left	0
Elvis	male	adult	2017	2	8	10	Door	right	0
Elvis	male	adult	2017	2	8	11	Tube	left	1
Elvis	male	adult	2017	2	8	12	Tube	right	1
Elvis	male	adult	2017	2	9	1	Tube	right	0
Elvis	male	adult	2017	2	9	2	Door	left	1
Elvis	male	adult	2017	2	9	3	Door	left	0
Elvis	male	adult	2017	2	9	4	Door	right	1
Elvis	male	adult	2017	2	9	5	Tube	left	1
Elvis	male	adult	2017	2	9	6	Door	right	1
Elvis	male	adult	2017	2	9	7	Tube	right	1
Elvis	male	adult	2017	2	9	8	Tube	left	1
Elvis	male	adult	2017	2	9	9	Tube	right	1
Elvis	male	adult	2017	2	9	10	Door	right	1
Elvis	male	adult	2017	2	9	11	Door	left	1
Elvis	male	adult	2017	2	9	12	Tube	left	1
Bob	male	adult	2017	1	1	1	Door	left	1
Bob	male	adult	2017	1	1	2	Tube	left	0
Bob	male	adult	2017	1	1	3	Door	left	1
Bob	male	adult	2017	1	1	4	Door	right	1
Bob	male	adult	2017	1	1	5	Tube	left	1
Bob	male	adult	2017	1	1	6	Tube	right	1
Bob	male	adult	2017	1	1	7	Door	right	0
Bob	male	adult	2017	1	1	8	Tube	right	1
Bob	male	adult	2017	1	1	9	Tube	right	1
Bob	male	adult	2017	1	1	10	Door	left	1
Bob	male	adult	2017	1	1	11	Tube	left	1
Bob	male	adult	2017	1	1	12	Door	right	1
Bob	male	adult	2017	1	2	1	Tube	left	1
Bob	male	adult	2017	1	2	2	Tube	left	1
Bob	male	adult	2017	1	2	3	Tube	right	1
Bob	male	adult	2017	1	2	4	Door	right	1
Bob	male	adult	2017	1	2	5	Door	right	1
Bob	male	adult	2017	1	2	6	Door	left	1
Bob	male	adult	2017	1	2	7	Tube	right	1
Bob	male	adult	2017	1	2	8	Door	left	0
Bob	male	adult	2017	1	2	9	Door	left	1
Bob	male	adult	2017	1	2	10	Tube	left	1
Bob	male	adult	2017	1	2	11	Door	right	1
Bob	male	adult	2017	1	2	12	Tube	right	1
Bob	male	adult	2017	2	1	1	Tube	right	0
Bob	male	adult	2017	2	1	2	Door	right	0
Bob	male	adult	2017	2	1	3	Door	left	1
Bob	male	adult	2017	2	1	4	Tube	left	1
Bob	male	adult	2017	2	1	5	Door	right	0
Bob	male	adult	2017	2	1	6	Tube	left	0
Bob	male	adult	2017	2	1	7	Tube	right	1
Bob	male	adult	2017	2	1	8	Door	right	1
Bob	male	adult	2017	2	1	9	Tube	left	1
Bob	male	adult	2017	2	1	10	Door	left	0
Bob	male	adult	2017	2	1	11	Tube	right	1
Bob	male	adult	2017	2	1	12	Door	left	0
Bob	male	adult	2017	2	2	1	Door	right	0
Bob	male	adult	2017	2	2	2	Door	right	0
Bob	male	adult	2017	2	2	3	Tube	right	1
Bob	male	adult	2017	2	2	4	Tube	left	0
Bob	male	adult	2017	2	2	5	Door	left	0
Bob	male	adult	2017	2	2	6	Door	left	0
Bob	male	adult	2017	2	2	7	Tube	right	0
Bob	male	adult	2017	2	2	8	Tube	right	1
Bob	male	adult	2017	2	2	9	Tube	right	1
Bob	male	adult	2017	2	2	10	Door	right	0
Bob	male	adult	2017	2	2	11	Door	left	0
Bob	male	adult	2017	2	2	12	Tube	left	0
Bob	male	adult	2017	2	3	1	Tube	right	1
Bob	male	adult	2017	2	3	2	Door	left	1
Bob	male	adult	2017	2	3	3	Tube	right	0
Bob	male	adult	2017	2	3	4	Door	left	0
Bob	male	adult	2017	2	3	5	Tube	left	1
Bob	male	adult	2017	2	3	6	Tube	right	1
Bob	male	adult	2017	2	3	7	Door	right	0
Bob	male	adult	2017	2	3	8	Tube	left	1
Bob	male	adult	2017	2	3	9	Door	right	0
Bob	male	adult	2017	2	3	10	Door	right	0
Bob	male	adult	2017	2	3	11	Tube	left	0
Bob	male	adult	2017	2	3	12	Door	left	0
Bob	male	adult	2017	2	4	1	Tube	left	1
Bob	male	adult	2017	2	4	2	Door	left	0
Bob	male	adult	2017	2	4	3	Door	left	0
Bob	male	adult	2017	2	4	4	Door	left	1
Bob	male	adult	2017	2	4	5	Tube	left	0
Bob	male	adult	2017	2	4	6	Door	right	0
Bob	male	adult	2017	2	4	7	Door	right	1
Bob	male	adult	2017	2	4	8	Tube	right	0
Bob	male	adult	2017	2	4	9	Tube	right	1
Bob	male	adult	2017	2	4	10	Tube	left	1
Bob	male	adult	2017	2	4	11	Door	right	0
Bob	male	adult	2017	2	4	12	Tube	right	0
Bob	male	adult	2017	2	5	1	Door	right	1
Bob	male	adult	2017	2	5	2	Tube	right	0
Bob	male	adult	2017	2	5	3	Door	right	0
Bob	male	adult	2017	2	5	4	Tube	right	1
Bob	male	adult	2017	2	5	5	Door	right	0
Bob	male	adult	2017	2	5	6	Tube	left	1
Bob	male	adult	2017	2	5	7	Door	left	0
Bob	male	adult	2017	2	5	8	Door	left	1
Bob	male	adult	2017	2	5	9	Door	left	1
Bob	male	adult	2017	2	5	10	Tube	left	0
Bob	male	adult	2017	2	5	11	Tube	right	1
Bob	male	adult	2017	2	5	12	Tube	left	1
Bob	male	adult	2017	2	6	1	Door	left	1
Bob	male	adult	2017	2	6	2	Door	left	0
Bob	male	adult	2017	2	6	3	Tube	left	1
Bob	male	adult	2017	2	6	4	Door	right	0
Bob	male	adult	2017	2	6	5	Door	right	0
Bob	male	adult	2017	2	6	6	Tube	left	1
Bob	male	adult	2017	2	6	7	Tube	right	0
Bob	male	adult	2017	2	6	8	Door	right	1
Bob	male	adult	2017	2	6	9	Tube	right	0
Bob	male	adult	2017	2	6	10	Tube	left	0
Bob	male	adult	2017	2	6	11	Tube	right	1
Bob	male	adult	2017	2	6	12	Door	left	1
Bob	male	adult	2017	2	7	1	Door	left	0
Bob	male	adult	2017	2	7	2	Tube	left	1
Bob	male	adult	2017	2	7	3	Tube	right	1
Bob	male	adult	2017	2	7	4	Door	y	1
Bob	male	adult	2017	2	7	5	Tube	left	1
Bob	male	adult	2017	2	7	6	Door	left	0
Bob	male	adult	2017	2	7	7	Tube	left	1
Bob	male	adult	2017	2	7	8	Tube	right	0
Bob	male	adult	2017	2	7	9	Tube	right	0
Bob	male	adult	2017	2	7	10	Door	left	1
Bob	male	adult	2017	2	7	11	Door	right	0
Bob	male	adult	2017	2	7	12	Door	right	0
Bob	male	adult	2017	2	8	1	Door	left	0
Bob	male	adult	2017	2	8	2	Tube	left	1
Bob	male	adult	2017	2	8	3	Tube	right	1
Bob	male	adult	2017	2	8	4	Door	left	1
Bob	male	adult	2017	2	8	5	Tube	right	0
Bob	male	adult	2017	2	8	6	Door	right	1
Bob	male	adult	2017	2	8	7	Tube	left	0
Bob	male	adult	2017	2	8	8	Tube	left	1
Bob	male	adult	2017	2	8	9	Door	right	0
Bob	male	adult	2017	2	8	10	Door	left	0
Bob	male	adult	2017	2	8	11	Tube	right	1
Bob	male	adult	2017	2	8	12	Door	right	0
Bob	male	adult	2017	2	9	1	Tube	left	0
Bob	male	adult	2017	2	9	2	Door	left	1
Bob	male	adult	2017	2	9	3	Tube	left	1
Bob	male	adult	2017	2	9	4	Tube	right	1
Bob	male	adult	2017	2	9	5	Door	right	0
Bob	male	adult	2017	2	9	6	Door	right	1
Bob	male	adult	2017	2	9	7	Door	right	0
Bob	male	adult	2017	2	9	8	Tube	right	1
Bob	male	adult	2017	2	9	9	Door	left	0
Bob	male	adult	2017	2	9	10	Tube	right	1
Bob	male	adult	2017	2	9	11	Tube	left	1
Bob	male	adult	2017	2	9	12	Door	left	0
Bob	male	adult	2017	2	10	1	Tube	left	1
Bob	male	adult	2017	2	10	2	Door	left	1
Bob	male	adult	2017	2	10	3	Tube	right	0
Bob	male	adult	2017	2	10	4	Tube	right	1
Bob	male	adult	2017	2	10	5	Tube	left	1
Bob	male	adult	2017	2	10	6	Door	right	0
Bob	male	adult	2017	2	10	7	Tube	left	1
Bob	male	adult	2017	2	10	8	Door	right	0
Bob	male	adult	2017	2	10	9	Door	left	1
Bob	male	adult	2017	2	10	10	Door	right	1
Bob	male	adult	2017	2	10	11	Tube	right	1
Bob	male	adult	2017	2	10	12	Door	left	0
Bob	male	adult	2017	2	11	1	Door	left	0
Bob	male	adult	2017	2	11	2	Tube	right	1
Bob	male	adult	2017	2	11	3	Tube	left	1
Bob	male	adult	2017	2	11	4	Door	right	1
Bob	male	adult	2017	2	11	5	Door	left	0
Bob	male	adult	2017	2	11	6	Door	right	1
Bob	male	adult	2017	2	11	7	Tube	right	1
Bob	male	adult	2017	2	11	8	Tube	left	1
Bob	male	adult	2017	2	11	9	Door	right	1
Bob	male	adult	2017	2	11	10	Door	left	1
Bob	male	adult	2017	2	11	11	Tube	right	1
Bob	male	adult	2017	2	11	12	Tube	left	1
Aretha	female	juvenile	2017	1	1	1	Door	left	1
Aretha	female	juvenile	2017	1	1	2	Tube	left	1
Aretha	female	juvenile	2017	1	1	3	Tube	left	0
Aretha	female	juvenile	2017	1	1	4	Door	left	0
Aretha	female	juvenile	2017	1	1	5	Tube	right	1
Aretha	female	juvenile	2017	1	1	6	Door	right	1
Aretha	female	juvenile	2017	1	1	7	Tube	right	1
Aretha	female	juvenile	2017	1	1	8	Tube	left	1
Aretha	female	juvenile	2017	1	1	9	Door	left	0
Aretha	female	juvenile	2017	1	1	10	Door	right	0
Aretha	female	juvenile	2017	1	1	11	Tube	right	1
Aretha	female	juvenile	2017	1	1	12	Door	right	0
Aretha	female	juvenile	2017	1	2	1	Door	right	0
Aretha	female	juvenile	2017	1	2	2	Door	left	1
Aretha	female	juvenile	2017	1	2	3	Tube	right	1
Aretha	female	juvenile	2017	1	2	4	Tube	left	1
Aretha	female	juvenile	2017	1	2	5	Door	right	1
Aretha	female	juvenile	2017	1	2	6	Tube	right	1
Aretha	female	juvenile	2017	1	2	7	Door	right	1
Aretha	female	juvenile	2017	1	2	8	Tube	left	0
Aretha	female	juvenile	2017	1	2	9	Tube	right	0
Aretha	female	juvenile	2017	1	2	10	Door	left	0
Aretha	female	juvenile	2017	1	2	11	Door	left	0
Aretha	female	juvenile	2017	1	2	12	Tube	left	0
Aretha	female	juvenile	2017	1	3	1	Door	left	1
Aretha	female	juvenile	2017	1	3	2	Door	right	1
Aretha	female	juvenile	2017	1	3	3	Tube	left	0
Aretha	female	juvenile	2017	1	3	4	Door	right	1
Aretha	female	juvenile	2017	1	3	5	Tube	left	0
Aretha	female	juvenile	2017	1	3	6	Door	left	1
Aretha	female	juvenile	2017	1	3	7	Tube	left	0
Aretha	female	juvenile	2017	1	3	8	Door	wright	1
Aretha	female	juvenile	2017	1	3	9	Tube	right	0
Aretha	female	juvenile	2017	1	3	10	Door	left	1
Aretha	female	juvenile	2017	1	3	11	Tube	right	0
Aretha	female	juvenile	2017	1	3	12	Tube	right	0
Aretha	female	juvenile	2017	1	4	1	Tube	left	0
Aretha	female	juvenile	2017	1	4	2	Tube	left	0
Aretha	female	juvenile	2017	1	4	3	Door	right	1
Aretha	female	juvenile	2017	1	4	4	Tube	right	0
Aretha	female	juvenile	2017	1	4	5	Tube	right	0
Aretha	female	juvenile	2017	1	4	6	Door	right	1
Aretha	female	juvenile	2017	1	4	7	Tube	right	0
Aretha	female	juvenile	2017	1	4	8	Door	left	0
Aretha	female	juvenile	2017	1	4	9	Door	left	1
Aretha	female	juvenile	2017	1	4	10	Tube	left	0
Aretha	female	juvenile	2017	1	4	11	Door	left	1
Aretha	female	juvenile	2017	1	4	12	Door	right	1
Aretha	female	juvenile	2017	1	5	1	Door	right	1
Aretha	female	juvenile	2017	1	5	2	Door	left	1
Aretha	female	juvenile	2017	1	5	3	Tube	right	0
Aretha	female	juvenile	2017	1	5	4	Tube	left	1
Aretha	female	juvenile	2017	1	5	5	Door	right	1
Aretha	female	juvenile	2017	1	5	6	Tube	left	0
Aretha	female	juvenile	2017	1	5	7	Tube	left	0
Aretha	female	juvenile	2017	1	5	8	Tube	right	0
Aretha	female	juvenile	2017	1	5	9	Door	left	1
Aretha	female	juvenile	2017	1	5	10	Door	left	1
Aretha	female	juvenile	2017	1	5	11	Door	right	1
Aretha	female	juvenile	2017	1	5	12	Tube	right	1
Aretha	female	juvenile	2017	1	6	1	Tube	left	1
Aretha	female	juvenile	2017	1	6	2	Tube	right	1
Aretha	female	juvenile	2017	1	6	3	Door	right	1
Aretha	female	juvenile	2017	1	6	4	Door	left	1
Aretha	female	juvenile	2017	1	6	5	Tube	right	1
Aretha	female	juvenile	2017	1	6	6	Tube	right	1
Aretha	female	juvenile	2017	1	6	7	Tube	left	1
Aretha	female	juvenile	2017	1	6	8	Door	right	0
Aretha	female	juvenile	2017	1	6	9	Tube	left	1
Aretha	female	juvenile	2017	1	6	10	Door	left	1
Aretha	female	juvenile	2017	1	6	11	Door	left	1
Aretha	female	juvenile	2017	1	6	12	Door	right	0
Aretha	female	juvenile	2017	2	1	1	Door	right	0
Aretha	female	juvenile	2017	2	1	2	Tube	left	1
Aretha	female	juvenile	2017	2	1	3	Tube	right	1
Aretha	female	juvenile	2017	2	1	4	Door	left	1
Aretha	female	juvenile	2017	2	1	5	Door	right	1
Aretha	female	juvenile	2017	2	1	6	Tube	left	0
Aretha	female	juvenile	2017	2	1	7	Tube	right	0
Aretha	female	juvenile	2017	2	1	8	Door	right	0
Aretha	female	juvenile	2017	2	1	9	Door	left	0
Aretha	female	juvenile	2017	2	1	10	Tube	right	1
Aretha	female	juvenile	2017	2	1	11	Door	left	1
Aretha	female	juvenile	2017	2	1	12	Tube	left	0
Aretha	female	juvenile	2017	2	2	1	Tube	right	0
Aretha	female	juvenile	2017	2	2	2	Door	left	0
Aretha	female	juvenile	2017	2	2	3	Tube	left	0
Aretha	female	juvenile	2017	2	2	4	Door	left	0
Aretha	female	juvenile	2017	2	2	5	Door	right	0
Aretha	female	juvenile	2017	2	2	6	Tube	left	1
Aretha	female	juvenile	2017	2	2	7	Door	left	0
Aretha	female	juvenile	2017	2	2	8	Tube	right	1
Aretha	female	juvenile	2017	2	2	9	Tube	left	1
Aretha	female	juvenile	2017	2	2	10	Door	right	1
Aretha	female	juvenile	2017	2	2	11	Tube	right	1
Aretha	female	juvenile	2017	2	2	12	Door	right	0
Aretha	female	juvenile	2017	2	3	1	Tube	right	0
Aretha	female	juvenile	2017	2	3	2	Door	left	0
Aretha	female	juvenile	2017	2	3	3	Door	right	1
Aretha	female	juvenile	2017	2	3	4	Door	left	0
Aretha	female	juvenile	2017	2	3	5	Door	right	0
Aretha	female	juvenile	2017	2	3	6	Tube	left	1
Aretha	female	juvenile	2017	2	3	7	Tube	right	0
Aretha	female	juvenile	2017	2	3	8	Tube	left	1
Aretha	female	juvenile	2017	2	3	9	Door	left	0
Aretha	female	juvenile	2017	2	3	10	Tube	right	1
Aretha	female	juvenile	2017	2	3	11	Tube	left	1
Aretha	female	juvenile	2017	2	3	12	Door	right	0
Aretha	female	juvenile	2017	2	4	1	Tube	left	1
Aretha	female	juvenile	2017	2	4	2	Tube	right	1
Aretha	female	juvenile	2017	2	4	3	Tube	right	1
Aretha	female	juvenile	2017	2	4	4	Tube	left	1
Aretha	female	juvenile	2017	2	4	5	Door	right	0
Aretha	female	juvenile	2017	2	4	6	Door	right	0
Aretha	female	juvenile	2017	2	4	7	Door	left	1
Aretha	female	juvenile	2017	2	4	8	Tube	left	1
Aretha	female	juvenile	2017	2	4	9	Tube	right	0
Aretha	female	juvenile	2017	2	4	10	Door	left	1
Aretha	female	juvenile	2017	2	4	11	Door	right	1
Aretha	female	juvenile	2017	2	4	12	Door	left	0
Aretha	female	juvenile	2017	2	5	1	Tube	left	0
Aretha	female	juvenile	2017	2	5	2	Tube	right	1
Aretha	female	juvenile	2017	2	5	3	Tube	left	1
Aretha	female	juvenile	2017	2	5	4	Door	left	0
Aretha	female	juvenile	2017	2	5	5	Tube	left	0
Aretha	female	juvenile	2017	2	5	6	Door	left	0
Aretha	female	juvenile	2017	2	5	7	Door	right	0
Aretha	female	juvenile	2017	2	5	8	Door	right	0
Aretha	female	juvenile	2017	2	5	9	Tube	right	1
Aretha	female	juvenile	2017	2	5	10	Door	right	0
Aretha	female	juvenile	2017	2	5	11	Door	left	1
Aretha	female	juvenile	2017	2	5	12	Tube	right	0
Aretha	female	juvenile	2017	2	6	1	Door	right	0
Aretha	female	juvenile	2017	2	6	2	Tube	right	0
Aretha	female	juvenile	2017	2	6	3	Tube	right	1
Aretha	female	juvenile	2017	2	6	4	Door	left	0
Aretha	female	juvenile	2017	2	6	5	Tube	right	1
Aretha	female	juvenile	2017	2	6	6	Door	right	0
Aretha	female	juvenile	2017	2	6	7	Tube	left	1
Aretha	female	juvenile	2017	2	6	8	Door	left	1
Aretha	female	juvenile	2017	2	6	9	Tube	left	1
Aretha	female	juvenile	2017	2	6	10	Door	left	0
Aretha	female	juvenile	2017	2	6	11	Door	right	0
Aretha	female	juvenile	2017	2	6	12	Tube	left	1
Aretha	female	juvenile	2017	2	7	1	Tube	left	1
Aretha	female	juvenile	2017	2	7	2	Tube	right	1
Aretha	female	juvenile	2017	2	7	3	Door	right	1
Aretha	female	juvenile	2017	2	7	4	Door	right	0
Aretha	female	juvenile	2017	2	7	5	Door	left	1
Aretha	female	juvenile	2017	2	7	6	Door	left	1
Aretha	female	juvenile	2017	2	7	7	Tube	left	1
Aretha	female	juvenile	2017	2	7	8	Tube	left	1
Aretha	female	juvenile	2017	2	7	9	Tube	right	1
Aretha	female	juvenile	2017	2	7	10	Door	right	1
Aretha	female	juvenile	2017	2	7	11	Door	left	1
Aretha	female	juvenile	2017	2	7	12	Tube	right	1
Aretha	female	juvenile	2017	2	8	1	Door	left	0
Aretha	female	juvenile	2017	2	8	2	Tube	right	1
Aretha	female	juvenile	2017	2	8	3	Door	right	0
Aretha	female	juvenile	2017	2	8	4	Door	left	0
Aretha	female	juvenile	2017	2	8	5	Tube	left	1
Aretha	female	juvenile	2017	2	8	6	Tube	right	1
Aretha	female	juvenile	2017	2	8	7	Tube	right	1
Aretha	female	juvenile	2017	2	8	8	Door	left	1
Aretha	female	juvenile	2017	2	8	9	Tube	left	1
Aretha	female	juvenile	2017	2	8	10	Door	right	1
Aretha	female	juvenile	2017	2	8	11	Door	right	1
Aretha	female	juvenile	2017	2	8	12	Tube	left	1
Mercury	female	adult	2018	1	1	1	Door	left	1
Mercury	female	adult	2018	1	1	2	Tube	right	1
Mercury	female	adult	2018	1	1	3	Tube	left	0
Mercury	female	adult	2018	1	1	4	Door	right	0
Mercury	female	adult	2018	1	1	5	Tube	right	0
Mercury	female	adult	2018	1	1	6	Door	left	1
Mercury	female	adult	2018	1	1	7	Door	right	1
Mercury	female	adult	2018	1	1	8	Tube	left	1
Mercury	female	adult	2018	1	1	9	Door	left	1
Mercury	female	adult	2018	1	1	10	Tube	right	0
Mercury	female	adult	2018	1	2	1	Tube	right	1
Mercury	female	adult	2018	1	2	2	Door	left	1
Mercury	female	adult	2018	1	2	3	Tube	left	0
Mercury	female	adult	2018	1	2	4	Door	right	0
Mercury	female	adult	2018	1	2	5	Door	left	1
Mercury	female	adult	2018	1	2	6	Tube	left	1
Mercury	female	adult	2018	1	2	7	Tube	right	1
Mercury	female	adult	2018	1	2	8	Door	right	1
Mercury	female	adult	2018	1	2	9	Tube	left	1
Mercury	female	adult	2018	1	2	10	Door	right	1
Mercury	female	adult	2018	1	3	1	Door	left	1
Mercury	female	adult	2018	1	3	2	Tube	right	1
Mercury	female	adult	2018	1	3	3	Door	left	1
Mercury	female	adult	2018	1	3	4	Tube	left	0
Mercury	female	adult	2018	1	3	5	Tube	right	1
Mercury	female	adult	2018	1	3	6	Door	right	1
Mercury	female	adult	2018	1	3	7	Tube	left	0
Mercury	female	adult	2018	1	3	8	Door	right	0
Mercury	female	adult	2018	1	3	9	Door	left	1
Mercury	female	adult	2018	1	3	10	Tube	right	0
Mercury	female	adult	2018	1	4	1	Tube	right	1
Mercury	female	adult	2018	1	4	2	Door	right	1
Mercury	female	adult	2018	1	4	3	Tube	left	1
Mercury	female	adult	2018	1	4	4	Door	left	1
Mercury	female	adult	2018	1	4	5	Tube	right	1
Mercury	female	adult	2018	1	4	6	Tube	left	1
Mercury	female	adult	2018	1	4	7	Door	right	0
Mercury	female	adult	2018	1	4	8	Tube	left	0
Mercury	female	adult	2018	1	4	9	Door	left	1
Mercury	female	adult	2018	1	4	10	Door	right	1
Mercury	female	adult	2018	1	5	1	Door	left	1
Mercury	female	adult	2018	1	5	2	Tube	right	0
Mercury	female	adult	2018	1	5	3	Door	left	1
Mercury	female	adult	2018	1	5	4	Tube	left	1
Mercury	female	adult	2018	1	5	5	Tube	right	1
Mercury	female	adult	2018	1	5	6	Door	right	1
Mercury	female	adult	2018	1	5	7	Tube	left	1
Mercury	female	adult	2018	1	5	8	Door	right	1
Mercury	female	adult	2018	1	5	9	Door	left	1
Mercury	female	adult	2018	1	5	10	Tube	right	1
Mercury	female	adult	2018	2	1	1	Door	right	10
Mercury	female	adult	2018	2	1	2	Tube	left	1
Mercury	female	adult	2018	2	1	3	Door	left	0
Mercury	female	adult	2018	2	1	4	Tube	right	1
Mercury	female	adult	2018	2	1	5	Tube	left	1
Mercury	female	adult	2018	2	1	6	Door	left	0
Mercury	female	adult	2018	2	1	7	Tube	right	1
Mercury	female	adult	2018	2	1	8	Door	right	0
Mercury	female	adult	2018	2	1	9	Door	left	1
Mercury	female	adult	2018	2	1	10	Tube	right	1
Mercury	female	adult	2018	2	2	1	Tube	left	1
Mercury	female	adult	2018	2	2	2	Door	right	0
Mercury	female	adult	2018	2	2	3	Door	left	0
Mercury	female	adult	2018	2	2	4	Tube	left	1
Mercury	female	adult	2018	2	2	5	Door	right	0
Mercury	female	adult	2018	2	2	6	Tube	right	1
Mercury	female	adult	2018	2	2	7	Tube	left	1
Mercury	female	adult	2018	2	2	8	Door	left	1
Mercury	female	adult	2018	2	2	9	Tube	right	1
Mercury	female	adult	2018	2	2	10	Door	right	1
Mercury	female	adult	2018	2	3	1	Door	left	0
Mercury	female	adult	2018	2	3	2	Tube	right	1
Mercury	female	adult	2018	2	3	3	Door	left	0
Mercury	female	adult	2018	2	3	4	Tube	left	0
Mercury	female	adult	2018	2	3	5	Tube	right	1
Mercury	female	adult	2018	2	3	6	Door	right	1
Mercury	female	adult	2018	2	3	7	Tube	left	1
Mercury	female	adult	2018	2	3	8	Door	left	0
Mercury	female	adult	2018	2	3	9	Door	right	0
Mercury	female	adult	2018	2	3	10	Tube	right	1
Mercury	female	adult	2018	2	4	1	Door	right	1
Mercury	female	adult	2018	2	4	2	Tube	left	0
Mercury	female	adult	2018	2	4	3	Door	left	0
Mercury	female	adult	2018	2	4	4	Door	left	1
Mercury	female	adult	2018	2	4	5	Tube	left	0
Mercury	female	adult	2018	2	4	6	Door	left	1
Mercury	female	adult	2018	2	4	7	Tube	left	0
Mercury	female	adult	2018	2	4	8	Tube	left	0
Mercury	female	adult	2018	2	4	9	Door	left	1
Mercury	female	adult	2018	2	4	10	Tube	left	0
Mercury	female	adult	2018	2	5	1	Tube	left	1
Mercury	female	adult	2018	2	5	2	Door	right	1
Mercury	female	adult	2018	2	5	3	Tube	right	1
Mercury	female	adult	2018	2	5	4	Tube	left	1
Mercury	female	adult	2018	2	5	5	Door	left	0
Mercury	female	adult	2018	2	5	6	Tube	right	1
Mercury	female	adult	2018	2	5	7	Door	right	1
Mercury	female	adult	2018	2	5	8	Door	left	0
Mercury	female	adult	2018	2	5	9	Tube	left	0
Mercury	female	adult	2018	2	5	10	Door	right	1
Mercury	female	adult	2018	2	6	1	Door	left	1
Mercury	female	adult	2018	2	6	2	Tube	right	1
Mercury	female	adult	2018	2	6	3	Door	right	1
Mercury	female	adult	2018	2	6	4	Door	left	1
Mercury	female	adult	2018	2	6	5	Tube	right	1
Mercury	female	adult	2018	2	6	6	Tube	left	0
Mercury	female	adult	2018	2	6	7	Door	left	0
Mercury	female	adult	2018	2	6	8	Tube	right	1
Mercury	female	adult	2018	2	6	9	Door	right	1
Mercury	female	adult	2018	2	6	10	Tube	left	0
Mercury	female	adult	2018	2	7	1	Tube	right	1
Mercury	female	adult	2018	2	7	2	Door	right	0
Mercury	female	adult	2018	2	7	3	Door	left	1
Mercury	female	adult	2018	2	7	4	Tube	right	1
Mercury	female	adult	2018	2	7	5	Door	left	1
Mercury	female	adult	2018	2	7	6	Tube	left	0
Mercury	female	adult	2018	2	7	7	Tube	right	1
Mercury	female	adult	2018	2	7	8	Door	left	1
Mercury	female	adult	2018	2	7	9	Tube	left	0
Mercury	female	adult	2018	2	7	10	Door	right	0
Mercury	female	adult	2018	2	8	1	Door	left	1
Mercury	female	adult	2018	2	8	2	Tube	right	1
Mercury	female	adult	2018	2	8	3	Door	right	1
Mercury	female	adult	2018	2	8	4	Tube	left	0
Mercury	female	adult	2018	2	8	5	Tube	right	0
Mercury	female	adult	2018	2	8	6	Door	left	1
Mercury	female	adult	2018	2	8	7	Tube	left	1
Mercury	female	adult	2018	2	8	8	Door	right	0
Mercury	female	adult	2018	2	8	9	Door	left	1
Mercury	female	adult	2018	2	8	10	Tube	right	0
Mercury	female	adult	2018	2	9	1	Tube	left	1
Mercury	female	adult	2018	2	9	2	Door	right	0
Mercury	female	adult	2018	2	9	3	Tube	right	1
Mercury	female	adult	2018	2	9	4	Door	left	1
Mercury	female	adult	2018	2	9	5	Door	right	0
Mercury	female	adult	2018	2	9	6	Tube	left	1
Mercury	female	adult	2018	2	9	7	Door	left	1
Mercury	female	adult	2018	2	9	8	Tube	right	1
Mercury	female	adult	2018	2	9	9	Tube	left	1
Mercury	female	adult	2018	2	9	10	Door	right	1
Mercury	female	adult	2018	2	10	1	Door	right	1
Mercury	female	adult	2018	2	10	2	Tube	left	1
Mercury	female	adult	2018	2	10	3	Tube	right	0
Mercury	female	adult	2018	2	10	4	Door	right	0
Mercury	female	adult	2018	2	10	5	Tube	left	1
Mercury	female	adult	2018	2	10	6	Door	left	1
Mercury	female	adult	2018	2	10	7	Door	right	1
Mercury	female	adult	2018	2	10	8	Tube	left	1
Mercury	female	adult	2018	2	10	9	Door	left	1
Mercury	female	adult	2018	2	10	10	Tube	right	1
Mercury	female	adult	2018	2	11	1	Door	right	0
Mercury	female	adult	2018	2	11	2	Tube	left	1
Mercury	female	adult	2018	2	11	3	Door	left	1
Mercury	female	adult	2018	2	11	4	Door	right	1
Mercury	female	adult	2018	2	11	5	Tube	right	1
Mercury	female	adult	2018	2	11	6	Door	left	1
Mercury	female	adult	2018	2	11	7	Tube	right	0
Mercury	female	adult	2018	2	11	8	Tube	left	1
Mercury	female	adult	2018	2	11	9	Door	left	1
Mercury	female	adult	2018	2	11	10	Tube	right	1
Mercury	female	adult	2018	2	12	1	Tube	right	1
Mercury	female	adult	2018	2	12	2	Door	left	1
Mercury	female	adult	2018	2	12	3	Tube	left	1
Mercury	female	adult	2018	2	12	4	Door	right	0
Mercury	female	adult	2018	2	12	5	Tube	left	1
Mercury	female	adult	2018	2	12	6	Tube	right	1
Mercury	female	adult	2018	2	12	7	Door	right	1
Mercury	female	adult	2018	2	12	8	Door	left	1
Mercury	female	adult	2018	2	12	9	Tube	left	1
Mercury	female	adult	2018	2	12	10	Door	right	1
Io	male	adult	2018	1	1	1	Tube	right	1
Io	male	adult	2018	1	1	2	Door	left	1
Io	male	adult	2018	1	1	3	Tube	left	1
Io	male	adult	2018	1	1	4	Tube	right	0
Io	male	adult	2018	1	1	5	Door	right	1
Io	male	adult	2018	1	1	6	Tube	left	1
Io	male	adult	2018	1	1	7	Door	right	0
Io	male	adult	2018	1	1	8	Door	left	1
Io	male	adult	2018	1	1	9	Tube	right	0
Io	male	adult	2018	1	1	10	Door	left	1
Io	male	adult	2018	1	2	1	Tube	right	1
Io	male	adult	2018	1	2	2	Door	left	1
Io	male	adult	2018	1	2	3	Door	right	1
Io	male	adult	2018	1	2	4	Tube	left	1
Io	male	adult	2018	1	2	5	Door	right	1
Io	male	adult	2018	1	2	6	Tube	left	1
Io	male	adult	2018	1	2	7	Tube	right	1
Io	male	adult	2018	1	2	8	Door	left	1
Io	male	adult	2018	1	2	9	Tube	left	1
Io	male	adult	2018	1	2	10	Door	right	1
Io	male	adult	2018	2	1	1	Door	left	1
Io	male	adult	2018	2	1	2	Tube	right	1
Io	male	adult	2018	2	1	3	Door	right	1
Io	male	adult	2018	2	1	4	Door	left	1
Io	male	adult	2018	2	1	5	Tube	left	1
Io	male	adult	2018	2	1	6	Door	right	1
Io	male	adult	2018	2	1	7	Tube	right	1
Io	male	adult	2018	2	1	8	Tube	left	1
Io	male	adult	2018	2	1	9	Door	right	1
Io	male	adult	2018	2	1	10	Tube	left	1
Io	male	adult	2018	2	2	1	Door	left	1
Io	male	adult	2018	2	2	2	Tube	left	1
Io	male	adult	2018	2	2	3	Tube	right	0
Io	male	adult	2018	2	2	4	Door	left	0
Io	male	adult	2018	2	2	5	Tube	right	0
Io	male	adult	2018	2	2	6	Door	right	1
Io	male	adult	2018	2	2	7	Door	left	1
Io	male	adult	2018	2	2	8	Tube	right	1
Io	male	adult	2018	2	2	9	Door	right	1
Io	male	adult	2018	2	2	10	Tube	left	1
Io	male	adult	2018	2	3	1	Tube	left	1
Io	male	adult	2018	2	3	2	Door	left	1
Io	male	adult	2018	2	3	3	Tube	right	0
Io	male	adult	2018	2	3	4	Tube	left	0
Io	male	adult	2018	2	3	5	Door	right	1
Io	male	adult	2018	2	3	6	Tube	right	1
Io	male	adult	2018	2	3	7	Door	left	0
Io	male	adult	2018	2	3	8	Door	right	1
Io	male	adult	2018	2	3	9	Tube	left	0
Io	male	adult	2018	2	3	10	Door	right	1
Io	male	adult	2018	2	4	1	Tube	right	1
Io	male	adult	2018	2	4	2	Door	left	1
Io	male	adult	2018	2	4	3	Door	right	1
Io	male	adult	2018	2	4	4	Tube	left	0
Io	male	adult	2018	2	4	5	Door	left	0
Io	male	adult	2018	2	4	6	Tube	right	1
Io	male	adult	2018	2	4	7	Tube	left	0
Io	male	adult	2018	2	4	8	Door	right	1
Io	male	adult	2018	2	4	9	Tube	right	1
Io	male	adult	2018	2	4	10	Door	left	1
Io	male	adult	2018	2	5	1	Door	right	1
Io	male	adult	2018	2	5	2	Tube	left	1
Io	male	adult	2018	2	5	3	Door	left	0
Io	male	adult	2018	2	5	4	Door	right	1
Io	male	adult	2018	2	5	5	Tube	right	1
Io	male	adult	2018	2	5	6	Door	left	1
Io	male	adult	2018	2	5	7	Tube	right	1
Io	male	adult	2018	2	5	8	Tube	left	1
Io	male	adult	2018	2	5	9	Door	right	0
Io	male	adult	2018	2	5	10	Tube	left	1
Io	male	adult	2018	2	6	1	Tube	right	1
Io	male	adult	2018	2	6	2	Door	left	1
Io	male	adult	2018	2	6	3	Tube	left	1
Io	male	adult	2018	2	6	4	Tube	right	0
Io	male	adult	2018	2	6	5	Door	right	1
Io	male	adult	2018	2	6	6	Tube	left	0
Io	male	adult	2018	2	6	7	Door	left	0
Io	male	adult	2018	2	6	8	Door	right	1
Io	male	adult	2018	2	6	9	Tube	right	1
Io	male	adult	2018	2	6	10	Door	left	1
Io	male	adult	2018	2	7	1	Door	right	1
Io	male	adult	2018	2	7	2	Tube	left	1
Io	male	adult	2018	2	7	3	Door	left	0
Io	male	adult	2018	2	7	4	Door	right	1
Io	male	adult	2018	2	7	5	Tube	right	1
Io	male	adult	2018	2	7	6	Door	left	0
Io	male	adult	2018	2	7	7	Tube	left	0
Io	male	adult	2018	2	7	8	Tube	right	1
Io	male	adult	2018	2	7	9	Door	right	1
Io	male	adult	2018	2	7	10	Tube	left	1
Io	male	adult	2018	2	8	1	Tube	right	0
Io	male	adult	2018	2	8	2	Door	left	0
Io	male	adult	2018	2	8	3	Tube	left	1
Io	male	adult	2018	2	8	4	Door	right	1
Io	male	adult	2018	2	8	5	Door	left	0
Io	male	adult	2018	2	8	6	Tube	right	1
Io	male	adult	2018	2	8	7	Door	right	1
Io	male	adult	2018	2	8	8	Tube	left	0
Io	male	adult	2018	2	8	9	Tube	right	1
Io	male	adult	2018	2	8	10	Door	left	0
Io	male	adult	2018	2	9	1	Door	right	1
Io	male	adult	2018	2	9	2	Tube	left	1
Io	male	adult	2018	2	9	3	Door	left	1
Io	male	adult	2018	2	9	4	Tube	right	1
Io	male	adult	2018	2	9	5	Tube	left	1
Io	male	adult	2018	2	9	6	Door	right	1
Io	male	adult	2018	2	9	7	Tube	right	1
Io	male	adult	2018	2	9	8	Door	left	1
Io	male	adult	2018	2	9	9	Door	right	1
Io	male	adult	2018	2	9	10	Tube	left	1
Io	male	adult	2018	2	10	1	Tube	right	1
Io	male	adult	2018	2	10	2	Door	left	0
Io	male	adult	2018	2	10	3	Tube	right	1
Io	male	adult	2018	2	10	4	Tube	left	0
Io	male	adult	2018	2	10	5	Door	right	1
Io	male	adult	2018	2	10	6	Tube	left	1
Io	male	adult	2018	2	10	7	Door	left	1
Io	male	adult	2018	2	10	8	Door	right	1
Io	male	adult	2018	2	10	9	Tube	right	1
Io	male	adult	2018	2	10	10	Door	left	0
Neptune	female	juvenile	2018	1	1	1	Door	left	1
Neptune	female	juvenile	2018	1	1	2	Tube	right	0
Neptune	female	juvenile	2018	1	1	3	Door	right	0
Neptune	female	juvenile	2018	1	1	4	Tube	left	1
Neptune	female	juvenile	2018	1	1	5	Tube	right	0
Neptune	female	juvenile	2018	1	1	6	Door	left	1
Neptune	female	juvenile	2018	1	1	7	Tube	left	1
Neptune	female	juvenile	2018	1	1	8	Door	right	1
Neptune	female	juvenile	2018	1	1	9	Door	left	1
Neptune	female	juvenile	2018	1	1	10	Tube	right	1
Neptune	female	juvenile	2018	1	2	1	Tube	left	1
Neptune	female	juvenile	2018	1	2	2	Door	right	1
Neptune	female	juvenile	2018	1	2	3	Tube	right	1
Neptune	female	juvenile	2018	1	2	4	Door	left	1
Neptune	female	juvenile	2018	1	2	5	Tube	left	1
Neptune	female	juvenile	2018	1	2	6	Tube	right	1
Neptune	female	juvenile	2018	1	2	7	Door	right	1
Neptune	female	juvenile	2018	1	2	8	Tube	left	1
Neptune	female	juvenile	2018	1	2	9	Door	right	1
Neptune	female	juvenile	2018	1	2	10	Door	left	1
Neptune	female	juvenile	2018	2	1	1	Door	left	1
Neptune	female	juvenile	2018	2	1	2	Tube	right	1
Neptune	female	juvenile	2018	2	1	3	Door	right	1
Neptune	female	juvenile	2018	2	1	4	Door	left	0
Neptune	female	juvenile	2018	2	1	5	Tube	left	1
Neptune	female	juvenile	2018	2	1	6	Door	right	0
Neptune	female	juvenile	2018	2	1	7	Tube	right	1
Neptune	female	juvenile	2018	2	1	8	Tube	left	1
Neptune	female	juvenile	2018	2	1	9	Door	left	1
Neptune	female	juvenile	2018	2	1	10	Tube	right	1
Neptune	female	juvenile	2018	2	2	1	Tube	left	0
Neptune	female	juvenile	2018	2	2	2	Door	right	0
Neptune	female	juvenile	2018	2	2	3	Tube	right	1
Neptune	female	juvenile	2018	2	2	4	Door	left	1
Neptune	female	juvenile	2018	2	2	5	Door	right	1
Neptune	female	juvenile	2018	2	2	6	Tube	left	1
Neptune	female	juvenile	2018	2	2	7	Door	left	1
Neptune	female	juvenile	2018	2	2	8	Tube	right	1
Neptune	female	juvenile	2018	2	2	9	Tube	left	1
Neptune	female	juvenile	2018	2	2	10	Door	right	1
Neptune	female	juvenile	2018	2	3	1	Tube	right	0
Neptune	female	juvenile	2018	2	3	2	Door	left	1
Neptune	female	juvenile	2018	2	3	3	Tube	left	1
Neptune	female	juvenile	2018	2	3	4	Door	left	0
Neptune	female	juvenile	2018	2	3	5	Door	right	0
Neptune	female	juvenile	2018	2	3	6	Tube	right	0
Neptune	female	juvenile	2018	2	3	7	Door	left	1
Neptune	female	juvenile	2018	2	3	8	Tube	left	0
Neptune	female	juvenile	2018	2	3	9	Tube	right	0
Neptune	female	juvenile	2018	2	3	10	Door	right	1
Neptune	female	juvenile	2018	2	4	1	Door	left	1
Neptune	female	juvenile	2018	2	4	2	Tube	right	0
Neptune	female	juvenile	2018	2	4	3	Door	right	0
Neptune	female	juvenile	2018	2	4	4	Tube	left	0
Neptune	female	juvenile	2018	2	4	5	Door	right	1
Neptune	female	juvenile	2018	2	4	6	Door	right	1
Neptune	female	juvenile	2018	2	4	7	Tube	left	1
Neptune	female	juvenile	2018	2	4	8	Door	left	0
Neptune	female	juvenile	2018	2	4	9	Tube	right	1
Neptune	female	juvenile	2018	2	4	10	Tube	right	1
Neptune	female	juvenile	2018	2	5	1	Door	left	1
Neptune	female	juvenile	2018	2	5	2	Tube	right	1
Neptune	female	juvenile	2018	2	5	3	Door	right	1
Neptune	female	juvenile	2018	2	5	4	Door	left	0
Neptune	female	juvenile	2018	2	5	5	Tube	right	1
Neptune	female	juvenile	2018	2	5	6	Door	left	1
Neptune	female	juvenile	2018	2	5	7	Tube	left	1
Neptune	female	juvenile	2018	2	5	8	Tube	right	1
Neptune	female	juvenile	2018	2	5	9	Door	right	0
Neptune	female	juvenile	2018	2	5	10	Tube	left	1
Neptune	female	juvenile	2018	2	6	1	Tube	right	1
Neptune	female	juvenile	2018	2	6	2	Door	right	1
Neptune	female	juvenile	2018	2	6	3	Tube	left	1
Neptune	female	juvenile	2018	2	6	4	Door	right	0
Neptune	female	juvenile	2018	2	6	5	Door	left	1
Neptune	female	juvenile	2018	2	6	6	Tube	left	1
Neptune	female	juvenile	2018	2	6	7	Door	right	1
Neptune	female	juvenile	2018	2	6	8	Tube	left	1
Neptune	female	juvenile	2018	2	6	9	Tube	right	1
Neptune	female	juvenile	2018	2	6	10	Door	right	1
Triton	female	juvenile	2018	1	1	1	Door	left	1
Triton	female	juvenile	2018	1	1	2	Tube	right	1
Triton	female	juvenile	2018	1	1	3	Door	right	0
Triton	female	juvenile	2018	1	1	4	Tube	left	1
Triton	female	juvenile	2018	1	1	5	Tube	right	1
Triton	female	juvenile	2018	1	1	6	Door	left	1
Triton	female	juvenile	2018	1	1	7	Tube	right	1
Triton	female	juvenile	2018	1	1	8	Door	left	1
Triton	female	juvenile	2018	1	1	9	Door	right	1
Triton	female	juvenile	2018	1	1	10	Tube	left	0
Triton	female	juvenile	2018	1	2	1	Door	left	0
Triton	female	juvenile	2018	1	2	2	Tube	right	0
Triton	female	juvenile	2018	1	2	3	Tube	left	1
Triton	female	juvenile	2018	1	2	4	Door	left	0
Triton	female	juvenile	2018	1	2	5	Tube	right	1
Triton	female	juvenile	2018	1	2	6	Door	left	1
Triton	female	juvenile	2018	1	2	7	Door	right	1
Triton	female	juvenile	2018	1	2	8	Tube	right	1
Triton	female	juvenile	2018	1	2	9	Door	left	1
Triton	female	juvenile	2018	1	2	10	Tube	right	0
Triton	female	juvenile	2018	1	3	1	Tube	right	1
Triton	female	juvenile	2018	1	3	2	Door	left	1
Triton	female	juvenile	2018	1	3	3	Tube	left	0
Triton	female	juvenile	2018	1	3	4	Door	right	1
Triton	female	juvenile	2018	1	3	5	Tube	right	1
Triton	female	juvenile	2018	1	3	6	Tube	left	1
Triton	female	juvenile	2018	1	3	7	Door	right	1
Triton	female	juvenile	2018	1	3	8	Tube	left	1
Triton	female	juvenile	2018	1	3	9	Door	right	1
Triton	female	juvenile	2018	1	3	10	Door	left	1
Triton	female	juvenile	2018	1	4	1	Tube	right	1
Triton	female	juvenile	2018	1	4	2	Door	left	1
Triton	female	juvenile	2018	1	4	3	Tube	left	1
Triton	female	juvenile	2018	1	4	4	Door	right	1
Triton	female	juvenile	2018	1	4	5	Door	left	1
Triton	female	juvenile	2018	1	4	6	Tube	right	0
Triton	female	juvenile	2018	1	4	7	Door	left	1
Triton	female	juvenile	2018	1	4	8	Tube	right	0
Triton	female	juvenile	2018	1	4	9	Tube	left	0
Triton	female	juvenile	2018	1	4	10	Door	right	1
Triton	female	juvenile	2018	1	5	1	Door	right	0
Triton	female	juvenile	2018	1	5	2	Tube	left	1
Triton	female	juvenile	2018	1	5	3	Door	left	0
Triton	female	juvenile	2018	1	5	4	Door	right	0
Triton	female	juvenile	2018	1	5	5	Tube	right	1
Triton	female	juvenile	2018	1	5	6	Door	left	1
Triton	female	juvenile	2018	1	5	7	Tube	right	1
Triton	female	juvenile	2018	1	5	8	Tube	left	1
Triton	female	juvenile	2018	1	5	9	Door	left	1
Triton	female	juvenile	2018	1	5	10	Tube	right	1
Triton	female	juvenile	2018	1	6	1	Tube	left	1
Triton	female	juvenile	2018	1	6	2	Door	right	1
Triton	female	juvenile	2018	1	6	3	Tube	right	1
Triton	female	juvenile	2018	1	6	4	Door	left	1
Triton	female	juvenile	2018	1	6	5	Door	right	1
Triton	female	juvenile	2018	1	6	6	Tube	left	1
Triton	female	juvenile	2018	1	6	7	Door	left	1
Triton	female	juvenile	2018	1	6	8	Tube	right	1
Triton	female	juvenile	2018	1	6	9	Tube	left	1
Triton	female	juvenile	2018	1	6	10	Door	right	1
Triton	female	juvenile	2018	2	1	1	Door	right	1
Triton	female	juvenile	2018	2	1	2	Tube	left	1
Triton	female	juvenile	2018	2	1	3	Door	left	1
Triton	female	juvenile	2018	2	1	4	Tube	left	0
Triton	female	juvenile	2018	2	1	5	Tube	right	0
Triton	female	juvenile	2018	2	1	6	Door	left	0
Triton	female	juvenile	2018	2	1	7	Tube	left	0
Triton	female	juvenile	2018	2	1	8	Door	left	1
Triton	female	juvenile	2018	2	1	9	Door	right	1
Triton	female	juvenile	2018	2	1	10	Tube	right	1
Triton	female	juvenile	2018	2	2	1	Tube	left	1
Triton	female	juvenile	2018	2	2	2	Door	left	1
Triton	female	juvenile	2018	2	2	3	Tube	right	1
Triton	female	juvenile	2018	2	2	4	Door	right	1
Triton	female	juvenile	2018	2	2	5	Tube	right	1
Triton	female	juvenile	2018	2	2	6	Tube	left	0
Triton	female	juvenile	2018	2	2	7	Door	right	1
Triton	female	juvenile	2018	2	2	8	Tube	right	1
Triton	female	juvenile	2018	2	2	9	Door	right	1
Triton	female	juvenile	2018	2	2	10	Door	left	0
Triton	female	juvenile	2018	2	3	1	Tube	left	1
Triton	female	juvenile	2018	2	3	2	Door	left	0
Triton	female	juvenile	2018	2	3	3	Tube	right	1
Triton	female	juvenile	2018	2	3	4	Tube	left	0
Triton	female	juvenile	2018	2	3	5	Door	right	1
Triton	female	juvenile	2018	2	3	6	Tube	right	1
Triton	female	juvenile	2018	2	3	7	Door	right	1
Triton	female	juvenile	2018	2	3	8	Door	left	0
Triton	female	juvenile	2018	2	3	9	Tube	left	0
Triton	female	juvenile	2018	2	3	10	Door	left	0
Triton	female	juvenile	2018	2	4	1	Tube	right	0
Triton	female	juvenile	2018	2	4	2	Door	left	0
Triton	female	juvenile	2018	2	4	3	Door	right	0
Triton	female	juvenile	2018	2	4	4	Tube	right	1
Triton	female	juvenile	2018	2	4	5	Door	right	0
Triton	female	juvenile	2018	2	4	6	Tube	left	0
Triton	female	juvenile	2018	2	4	7	Door	left	0
Triton	female	juvenile	2018	2	4	8	Tube	left	0
Triton	female	juvenile	2018	2	4	9	Tube	right	0
Triton	female	juvenile	2018	2	4	10	Door	right	0
Triton	female	juvenile	2018	2	5	1	Door	left	1
Triton	female	juvenile	2018	2	5	2	Tube	left	1
Triton	female	juvenile	2018	2	5	3	Door	right	1
Triton	female	juvenile	2018	2	5	4	Tube	right	0
Triton	female	juvenile	2018	2	5	5	Tube	left	0
Triton	female	juvenile	2018	2	5	6	Door	left	0
Triton	female	juvenile	2018	2	5	7	Tube	left	0
Triton	female	juvenile	2018	2	5	8	Door	left	1
Triton	female	juvenile	2018	2	5	9	Door	right	0
Triton	female	juvenile	2018	2	5	10	Tube	right	0
Triton	female	juvenile	2018	2	6	1	Tube	right	1
Triton	female	juvenile	2018	2	6	2	Door	right	1
Triton	female	juvenile	2018	2	6	3	Tube	left	0
Triton	female	juvenile	2018	2	6	4	Door	left	1
Triton	female	juvenile	2018	2	6	5	Door	right	1
Triton	female	juvenile	2018	2	6	6	Tube	right	1
Triton	female	juvenile	2018	2	6	7	Door	left	1
Triton	female	juvenile	2018	2	6	8	Tube	left	0
Triton	female	juvenile	2018	2	6	9	Tube	right	1
Triton	female	juvenile	2018	2	6	10	Door	right	1
Triton	female	juvenile	2018	2	7	1	Door	left	1
Triton	female	juvenile	2018	2	7	2	Tube	left	0
Triton	female	juvenile	2018	2	7	3	Door	right	1
Triton	female	juvenile	2018	2	7	4	Tube	right	1
Triton	female	juvenile	2018	2	7	5	Tube	left	0
Triton	female	juvenile	2018	2	7	6	Door	left	1
Triton	female	juvenile	2018	2	7	7	Tube	right	1
Triton	female	juvenile	2018	2	7	8	Door	right	1
Triton	female	juvenile	2018	2	7	9	Door	left	1
Triton	female	juvenile	2018	2	7	10	Tube	left	0
Triton	female	juvenile	2018	2	8	1	Door	right	1
Triton	female	juvenile	2018	2	8	2	Tube	left	0
Triton	female	juvenile	2018	2	8	3	Door	left	0
Triton	female	juvenile	2018	2	8	4	Tube	left	0
Triton	female	juvenile	2018	2	8	5	Tube	right	1
Triton	female	juvenile	2018	2	8	6	Door	left	0
Triton	female	juvenile	2018	2	8	7	Tube	left	1
Triton	female	juvenile	2018	2	8	8	Door	left	0
Triton	female	juvenile	2018	2	8	9	Door	right	0
Triton	female	juvenile	2018	2	8	10	Tube	right	1
Triton	female	juvenile	2018	2	9	1	Door	right	0
Triton	female	juvenile	2018	2	9	2	Tube	left	1
Triton	female	juvenile	2018	2	9	3	Tube	right	1
Triton	female	juvenile	2018	2	9	4	Door	left	0
Triton	female	juvenile	2018	2	9	5	Tube	left	0
Triton	female	juvenile	2018	2	9	6	Door	right	0
Triton	female	juvenile	2018	2	9	7	Tube	right	1
Triton	female	juvenile	2018	2	9	8	Door	right	0
Triton	female	juvenile	2018	2	9	9	Door	left	1
Triton	female	juvenile	2018	2	9	10	Tube	right	1
Triton	female	juvenile	2018	2	10	1	Door	left	0
Triton	female	juvenile	2018	2	10	2	Tube	left	0
Triton	female	juvenile	2018	2	10	3	Door	left	1
Triton	female	juvenile	2018	2	10	4	Door	right	0
Triton	female	juvenile	2018	2	10	5	Tube	right	1
Triton	female	juvenile	2018	2	10	6	Door	right	0
Triton	female	juvenile	2018	2	10	7	Tube	right	1
Triton	female	juvenile	2018	2	10	8	Tube	left	1
Triton	female	juvenile	2018	2	10	9	Door	left	1
Triton	female	juvenile	2018	2	10	10	Tube	left	0
Triton	female	juvenile	2018	2	11	1	Door	left	1
Triton	female	juvenile	2018	2	11	2	Tube	right	1
Triton	female	juvenile	2018	2	11	3	Door	right	1
Triton	female	juvenile	2018	2	11	4	Tube	left	0
Triton	female	juvenile	2018	2	11	5	Tube	right	1
Triton	female	juvenile	2018	2	11	6	Door	right	1
Triton	female	juvenile	2018	2	11	7	Door	left	1
Triton	female	juvenile	2018	2	11	8	Tube	left	1
Triton	female	juvenile	2018	2	11	9	Door	right	1
Triton	female	juvenile	2018	2	11	10	Tube	left	1
Triton	female	juvenile	2018	2	12	1	Tube	right	1
Triton	female	juvenile	2018	2	12	2	Door	left	1
Triton	female	juvenile	2018	2	12	3	Tube	left	0
Triton	female	juvenile	2018	2	12	4	Door	right	1
Triton	female	juvenile	2018	2	12	5	Tube	left	0
Triton	female	juvenile	2018	2	12	6	Tube	right	1
Triton	female	juvenile	2018	2	12	7	Door	right	0
Triton	female	juvenile	2018	2	12	8	Door	left	1
Triton	female	juvenile	2018	2	12	9	Tube	right	1
Triton	female	juvenile	2018	2	12	10	Door	left	1
Triton	female	juvenile	2018	2	13	1	Door	left	0
Triton	female	juvenile	2018	2	13	2	Tube	right	1
Triton	female	juvenile	2018	2	13	3	Door	right	1
Triton	female	juvenile	2018	2	13	4	Door	left	1
Triton	female	juvenile	2018	2	13	5	Tube	left	0
Triton	female	juvenile	2018	2	13	6	Door	right	1
Triton	female	juvenile	2018	2	13	7	Tube	left	0
Triton	female	juvenile	2018	2	13	8	Tube	right	1
Triton	female	juvenile	2018	2	13	9	Door	right	1
Triton	female	juvenile	2018	2	13	10	Tube	left	1
Triton	female	juvenile	2018	2	14	1	Tube	right	1
Triton	female	juvenile	2018	2	14	2	Door	left	1
Triton	female	juvenile	2018	2	14	3	Tube	left	1
Triton	female	juvenile	2018	2	14	4	Door	right	0
Triton	female	juvenile	2018	2	14	5	Door	left	1
Triton	female	juvenile	2018	2	14	6	Tube	left	1
Triton	female	juvenile	2018	2	14	7	Door	right	1
Triton	female	juvenile	2018	2	14	8	Tube	right	1
Triton	female	juvenile	2018	2	14	9	Tube	left	1
Triton	female	juvenile	2018	2	14	10	Door	right	1
Triton	female	juvenile	2018	2	15	1	Door	left	1
Triton	female	juvenile	2018	2	15	2	Tube	right	1
Triton	female	juvenile	2018	2	15	3	Tube	left	1
Triton	female	juvenile	2018	2	15	4	Door	right	1
Triton	female	juvenile	2018	2	15	5	Tube	right	1
Triton	female	juvenile	2018	2	15	6	Door	left	1
Triton	female	juvenile	2018	2	15	7	Door	right	1
Triton	female	juvenile	2018	2	15	8	Tube	right	1
Triton	female	juvenile	2018	2	15	9	Door	left	1
Triton	female	juvenile	2018	2	15	10	Tube	left	1
Mars	male	juvenile	2018	1	1	1	Tube	right	0
Mars	male	juvenile	2018	1	1	2	Door	left	0
Mars	male	juvenile	2018	1	1	3	Tube	left	1
Mars	male	juvenile	2018	1	1	4	Tube	right	0
Mars	male	juvenile	2018	1	1	5	Tube	left	1
Mars	male	juvenile	2018	1	1	6	Door	right	1
Mars	male	juvenile	2018	1	1	7	Door	left	1
Mars	male	juvenile	2018	1	1	8	Tube	right	1
Mars	male	juvenile	2018	1	1	9	Door	right	1
Mars	male	juvenile	2018	1	1	10	Door	left	1
Mars	male	juvenile	2018	1	2	1	Tube	right	1
Mars	male	juvenile	2018	1	2	2	Door	left	1
Mars	male	juvenile	2018	1	2	3	Tube	left	1
Mars	male	juvenile	2018	1	2	4	Tube	right	1
Mars	male	juvenile	2018	1	2	5	Door	right	1
Mars	male	juvenile	2018	1	2	6	Tube	left	1
Mars	male	juvenile	2018	1	2	7	Door	right	1
Mars	male	juvenile	2018	1	2	8	Door	left	1
Mars	male	juvenile	2018	1	2	9	Tube	right	0
Mars	male	juvenile	2018	1	2	10	Door	left	1
Mars	male	juvenile	2018	2	1	1	Tube	right	1
Mars	male	juvenile	2018	2	1	2	Door	right	1
Mars	male	juvenile	2018	2	1	3	Tube	left	1
Mars	male	juvenile	2018	2	1	4	Tube	right	1
Mars	male	juvenile	2018	2	1	5	Door	right	1
Mars	male	juvenile	2018	2	1	6	Tube	right	1
Mars	male	juvenile	2018	2	1	7	Door	left	0
Mars	male	juvenile	2018	2	1	8	Door	right	1
Mars	male	juvenile	2018	2	1	9	Tube	left	1
Mars	male	juvenile	2018	2	1	10	Door	left	1
Mars	male	juvenile	2018	2	2	1	Tube	right	1
Mars	male	juvenile	2018	2	2	2	Door	left	1
Mars	male	juvenile	2018	2	2	3	Tube	left	1
Mars	male	juvenile	2018	2	2	4	Tube	right	1
Mars	male	juvenile	2018	2	2	5	Door	right	1
Mars	male	juvenile	2018	2	2	6	Tube	left	1
Mars	male	juvenile	2018	2	2	7	Door	left	1
Mars	male	juvenile	2018	2	2	8	Tube	right	1
Mars	male	juvenile	2018	2	2	9	Door	left	1
Mars	male	juvenile	2018	2	2	10	Door	right	1
Mars	male	juvenile	2018	2	3	1	Door	left	1
Mars	male	juvenile	2018	2	3	2	Tube	right	1
Mars	male	juvenile	2018	2	3	3	Door	right	1
Mars	male	juvenile	2018	2	3	4	Door	left	1
Mars	male	juvenile	2018	2	3	5	Tube	right	1
Mars	male	juvenile	2018	2	3	6	Door	left	1
Mars	male	juvenile	2018	2	3	7	Tube	left	1
Mars	male	juvenile	2018	2	3	8	Tube	right	1
Mars	male	juvenile	2018	2	3	9	Door	right	1
Mars	male	juvenile	2018	2	3	10	Tube	left	0
Mars	male	juvenile	2018	2	4	1	Tube	right	1
Mars	male	juvenile	2018	2	4	2	Door	left	1
Mars	male	juvenile	2018	2	4	3	Tube	left	1
Mars	male	juvenile	2018	2	4	4	Door	right	1
Mars	male	juvenile	2018	2	4	5	Tube	right	1
Mars	male	juvenile	2018	2	4	6	Tube	left	0
Mars	male	juvenile	2018	2	4	7	Door	right	0
Mars	male	juvenile	2018	2	4	8	Door	left	1
Mars	male	juvenile	2018	2	4	9	Tube	left	1
Mars	male	juvenile	2018	2	4	10	Door	right	1
Saturn	male	adult	2018	1	1	1	Tube	left	1
Saturn	male	adult	2018	1	1	2	Door	right	1
Saturn	male	adult	2018	1	1	3	Tube	right	1
Saturn	male	adult	2018	1	1	4	Door	left	1
Saturn	male	adult	2018	1	1	5	Door	right	1
Saturn	male	adult	2018	1	1	6	Tube	left	1
Saturn	male	adult	2018	1	1	7	Door	right	1
Saturn	male	adult	2018	1	1	8	Tube	right	1
Saturn	male	adult	2018	1	1	9	Tube	left	1
Saturn	male	adult	2018	1	1	10	Door	left	1
Saturn	male	adult	2018	1	2	1	Door	right	1
Saturn	male	adult	2018	1	2	2	Tube	left	0
Saturn	male	adult	2018	1	2	3	Door	left	1
Saturn	male	adult	2018	1	2	4	Tube	right	1
Saturn	male	adult	2018	1	2	5	Tube	left	1
Saturn	male	adult	2018	1	2	6	Door	left	1
Saturn	male	adult	2018	1	2	7	Tube	right	1
Saturn	male	adult	2018	1	2	8	Door	right	1
Saturn	male	adult	2018	1	2	9	Door	left	1
Saturn	male	adult	2018	1	2	10	Tube	right	1
Saturn	male	adult	2018	2	1	1	Tube	left	1
Saturn	male	adult	2018	2	1	2	Door	right	1
Saturn	male	adult	2018	2	1	3	Tube	right	1
Saturn	male	adult	2018	2	1	4	Tube	left	0
Saturn	male	adult	2018	2	1	5	Door	left	1
Saturn	male	adult	2018	2	1	6	Tube	right	0
Saturn	male	adult	2018	2	1	7	Door	left	0
Saturn	male	adult	2018	2	1	8	Door	right	1
Saturn	male	adult	2018	2	1	9	Tube	left	0
Saturn	male	adult	2018	2	1	10	Door	right	1
Saturn	male	adult	2018	2	2	1	Tube	right	1
Saturn	male	adult	2018	2	2	2	Door	right	1
Saturn	male	adult	2018	2	2	3	Tube	left	1
Saturn	male	adult	2018	2	2	4	Door	right	0
Saturn	male	adult	2018	2	2	5	Door	left	1
Saturn	male	adult	2018	2	2	6	Tube	left	0
Saturn	male	adult	2018	2	2	7	Door	right	1
Saturn	male	adult	2018	2	2	8	Tube	right	1
Saturn	male	adult	2018	2	2	9	Tube	left	1
Saturn	male	adult	2018	2	2	10	Door	left	1
Saturn	male	adult	2018	2	3	1	Door	right	1
Saturn	male	adult	2018	2	3	2	Tube	left	1
Saturn	male	adult	2018	2	3	3	Door	left	1
Saturn	male	adult	2018	2	3	4	Door	right	1
Saturn	male	adult	2018	2	3	5	Tube	right	1
Saturn	male	adult	2018	2	3	6	Door	right	1
Saturn	male	adult	2018	2	3	7	Tube	left	1
Saturn	male	adult	2018	2	3	8	Tube	right	1
Saturn	male	adult	2018	2	3	9	Door	left	1
Saturn	male	adult	2018	2	3	10	Tube	left	1
Saturn	male	adult	2018	2	4	1	Tube	left	1
Saturn	male	adult	2018	2	4	2	Door	left	1
Saturn	male	adult	2018	2	4	3	Tube	right	1
Saturn	male	adult	2018	2	4	4	Tube	left	1
Saturn	male	adult	2018	2	4	5	Door	right	1
Saturn	male	adult	2018	2	4	6	Tube	right	1
Saturn	male	adult	2018	2	4	7	Door	left	1
Saturn	male	adult	2018	2	4	8	Door	right	1
Saturn	male	adult	2018	2	4	9	Tube	right	1
Saturn	male	adult	2018	2	4	10	Door	left	1
Saturn	male	adult	2018	2	5	1	Tube	left	1
Saturn	male	adult	2018	2	5	2	Door	right	1
Saturn	male	adult	2018	2	5	3	Door	left	1
Saturn	male	adult	2018	2	5	4	Tube	left	0
Saturn	male	adult	2018	2	5	5	Door	right	1
Saturn	male	adult	2018	2	5	6	Tube	right	1
Saturn	male	adult	2018	2	5	7	Tube	left	1
Saturn	male	adult	2018	2	5	8	Door	left	1
Saturn	male	adult	2018	2	5	9	Tube	right	1
Saturn	male	adult	2018	2	5	10	Door	right	1
Uranus	female	adult	2018	1	1	1	Door	right	1
Uranus	female	adult	2018	1	1	2	Tube	left	1
Uranus	female	adult	2018	1	1	3	Door	left	0
Uranus	female	adult	2018	1	1	4	Tube	right	0
Uranus	female	adult	2018	1	1	5	Tube	left	1
Uranus	female	adult	2018	1	1	6	Door	left	1
Uranus	female	adult	2018	1	1	7	Tube	right	1
Uranus	female	adult	2018	1	1	8	Door	right	1
Uranus	female	adult	2018	1	1	9	Door	left	1
Uranus	female	adult	2018	1	1	10	Tube	right	0
Uranus	female	adult	2018	1	2	1	Tube	left	1
Uranus	female	adult	2018	1	2	2	Door	right	0
Uranus	female	adult	2018	1	2	3	Tube	left	1
Uranus	female	adult	2018	1	2	4	Door	left	1
Uranus	female	adult	2018	1	2	5	Door	right	1
Uranus	female	adult	2018	1	2	6	Tube	right	0
Uranus	female	adult	2018	1	2	7	Tube	left	1
Uranus	female	adult	2018	1	2	8	Door	right	1
Uranus	female	adult	2018	1	2	9	Tube	right	1
Uranus	female	adult	2018	1	2	10	Door	left	1
Uranus	female	adult	2018	1	3	1	Door	left	1
Uranus	female	adult	2018	1	3	2	Tube	right	1
Uranus	female	adult	2018	1	3	3	Door	right	1
Uranus	female	adult	2018	1	3	4	Tube	left	1
Uranus	female	adult	2018	1	3	5	Tube	right	0
Uranus	female	adult	2018	1	3	6	Door	right	1
Uranus	female	adult	2018	1	3	7	Tube	left	0
Uranus	female	adult	2018	1	3	8	Door	left	1
Uranus	female	adult	2018	1	3	9	Door	right	1
Uranus	female	adult	2018	1	3	10	Tube	left	1
Uranus	female	adult	2018	2	1	1	Tube	left	0
Uranus	female	adult	2018	2	1	2	Door	right	1
Uranus	female	adult	2018	2	1	3	Tube	right	1
Uranus	female	adult	2018	2	1	4	Tube	left	0
Uranus	female	adult	2018	2	1	5	Door	right	1
Uranus	female	adult	2018	2	1	6	Tube	left	1
Uranus	female	adult	2018	2	1	7	Door	left	1
Uranus	female	adult	2018	2	1	8	Door	right	1
Uranus	female	adult	2018	2	1	9	Tube	right	0
Uranus	female	adult	2018	2	1	10	Door	left	1
Uranus	female	adult	2018	2	2	1	Door	left	0
Uranus	female	adult	2018	2	2	2	Tube	right	0
Uranus	female	adult	2018	2	2	3	Door	right	1
Uranus	female	adult	2018	2	2	4	Tube	left	1
Uranus	female	adult	2018	2	2	5	Tube	right	1
Uranus	female	adult	2018	2	2	6	Door	left	1
Uranus	female	adult	2018	2	2	7	Tube	left	1
Uranus	female	adult	2018	2	2	8	Door	right	0
Uranus	female	adult	2018	2	2	9	Door	left	1
Uranus	female	adult	2018	2	2	10	Tube	right	1
Uranus	female	adult	2018	2	3	1	Tube	right	1
Uranus	female	adult	2018	2	3	2	Door	left	1
Uranus	female	adult	2018	2	3	3	Tube	left	1
Uranus	female	adult	2018	2	3	4	Tube	right	1
Uranus	female	adult	2018	2	3	5	Door	left	1
Uranus	female	adult	2018	2	3	6	Door	right	1
Uranus	female	adult	2018	2	3	7	Tube	right	1
Uranus	female	adult	2018	2	3	8	Door	left	1
Uranus	female	adult	2018	2	3	9	Tube	left	1
Uranus	female	adult	2018	2	3	10	Door	right	1
Uranus	female	adult	2018	2	4	1	Door	right	1
Uranus	female	adult	2018	2	4	2	Tube	left	0
Uranus	female	adult	2018	2	4	3	Door	left	0
Uranus	female	adult	2018	2	4	4	Tube	right	0
Uranus	female	adult	2018	2	4	5	Tube	left	0
Uranus	female	adult	2018	2	4	6	Door	right	1
Uranus	female	adult	2018	2	4	7	Tube	left	0
Uranus	female	adult	2018	2	4	8	Door	left	0
Uranus	female	adult	2018	2	4	9	Door	right	1
Uranus	female	adult	2018	2	4	10	Tube	right	0
Uranus	female	adult	2018	2	5	1	Door	left	0
Uranus	female	adult	2018	2	5	2	Tube	left	0
Uranus	female	adult	2018	2	5	3	Door	left	1
Uranus	female	adult	2018	2	5	4	Door	right	1
Uranus	female	adult	2018	2	5	5	Tube	left	1
Uranus	female	adult	2018	2	5	6	Door	left	1
Uranus	female	adult	2018	2	5	7	Tube	right	1
Uranus	female	adult	2018	2	5	8	Tube	left	0
Uranus	female	adult	2018	2	5	9	Door	left	0
Uranus	female	adult	2018	2	5	10	Tube	left	1
Uranus	female	adult	2018	2	6	1	Door	right	1
Uranus	female	adult	2018	2	6	2	Tube	left	1
Uranus	female	adult	2018	2	6	3	Door	left	1
Uranus	female	adult	2018	2	6	4	Tube	left	1
Uranus	female	adult	2018	2	6	5	Tube	right	1
Uranus	female	adult	2018	2	6	6	Door	left	1
Uranus	female	adult	2018	2	6	7	Tube	left	1
Uranus	female	adult	2018	2	6	8	Door	left	1
Uranus	female	adult	2018	2	6	9	Door	right	1
Uranus	female	adult	2018	2	6	10	Tube	right	1
Venus	male	juvenile	2018	1	1	1	Tube	left	1
Venus	male	juvenile	2018	1	1	2	Door	right	1
Venus	male	juvenile	2018	1	1	3	Tube	right	0
Venus	male	juvenile	2018	1	1	4	Door	left	1
Venus	male	juvenile	2018	1	1	5	Door	right	0
Venus	male	juvenile	2018	1	1	6	Tube	right	1
Venus	male	juvenile	2018	1	1	7	Door	left	1
Venus	male	juvenile	2018	1	1	8	Tube	left	1
Venus	male	juvenile	2018	1	1	9	Tube	right	1
Venus	male	juvenile	2018	1	1	10	Door	left	0
Venus	male	juvenile	2018	1	2	1	Door	right	0
Venus	male	juvenile	2018	1	2	2	Tube	left	0
Venus	male	juvenile	2018	1	2	3	Door	left	1
Venus	male	juvenile	2018	1	2	4	Door	right	1
Venus	male	juvenile	2018	1	2	5	Tube	left	0
Venus	male	juvenile	2018	1	2	6	Tube	right	1
Venus	male	juvenile	2018	1	2	7	Door	left	1
Venus	male	juvenile	2018	1	2	8	Tube	right	1
Venus	male	juvenile	2018	1	2	9	Door	right	0
Venus	male	juvenile	2018	1	2	10	Tube	left	1
Venus	male	juvenile	2018	1	3	1	Tube	left	1
Venus	male	juvenile	2018	1	3	2	Door	right	1
Venus	male	juvenile	2018	1	3	3	Tube	right	1
Venus	male	juvenile	2018	1	3	4	Door	left	0
Venus	male	juvenile	2018	1	3	5	Tube	right	1
Venus	male	juvenile	2018	1	3	6	Tube	left	0
Venus	male	juvenile	2018	1	3	7	Door	right	1
Venus	male	juvenile	2018	1	3	8	Door	left	1
Venus	male	juvenile	2018	1	3	9	Tube	left	1
Venus	male	juvenile	2018	1	3	10	Door	right	1
Venus	male	juvenile	2018	1	4	1	Door	right	1
Venus	male	juvenile	2018	1	4	2	Tube	left	0
Venus	male	juvenile	2018	1	4	3	Door	left	1
Venus	male	juvenile	2018	1	4	4	Door	right	1
Venus	male	juvenile	2018	1	4	5	Tube	left	1
Venus	male	juvenile	2018	1	4	6	Door	right	0
Venus	male	juvenile	2018	1	4	7	Tube	right	0
Venus	male	juvenile	2018	1	4	8	Tube	left	1
Venus	male	juvenile	2018	1	4	9	Door	left	1
Venus	male	juvenile	2018	1	4	10	Tube	right	1
Venus	male	juvenile	2018	1	5	1	Tube	right	0
Venus	male	juvenile	2018	1	5	2	Door	left	1
Venus	male	juvenile	2018	1	5	3	Tube	right	1
Venus	male	juvenile	2018	1	5	4	Door	left	1
Venus	male	juvenile	2018	1	5	5	Door	right	1
Venus	male	juvenile	2018	1	5	6	Tube	right	1
Venus	male	juvenile	2018	1	5	7	Tube	left	1
Venus	male	juvenile	2018	1	5	8	Door	right	1
Venus	male	juvenile	2018	1	5	9	Tube	left	1
Venus	male	juvenile	2018	1	5	10	Door	left	1
Venus	male	juvenile	2018	2	1	1	Door	right	0
Venus	male	juvenile	2018	2	1	2	Tube	left	0
Venus	male	juvenile	2018	2	1	3	Door	left	1
Venus	male	juvenile	2018	2	1	4	Tube	right	1
Venus	male	juvenile	2018	2	1	5	Tube	left	0
Venus	male	juvenile	2018	2	1	6	Door	right	1
Venus	male	juvenile	2018	2	1	7	Tube	right	1
Venus	male	juvenile	2018	2	1	8	Door	left	1
Venus	male	juvenile	2018	2	1	9	Door	right	0
Venus	male	juvenile	2018	2	1	10	Tube	left	0
Venus	male	juvenile	2018	2	2	1	Tube	right	1
Venus	male	juvenile	2018	2	2	2	Door	left	1
Venus	male	juvenile	2018	2	2	3	Tube	left	0
Venus	male	juvenile	2018	2	2	4	Door	right	0
Venus	male	juvenile	2018	2	2	5	Door	left	1
Venus	male	juvenile	2018	2	2	6	Tube	right	1
Venus	male	juvenile	2018	2	2	7	Door	right	1
Venus	male	juvenile	2018	2	2	8	Tube	left	0
Venus	male	juvenile	2018	2	2	9	Tube	left	0
Venus	male	juvenile	2018	2	2	10	Door	right	0
Venus	male	juvenile	2018	2	3	1	Tube	right	1
Venus	male	juvenile	2018	2	3	2	Door	left	1
Venus	male	juvenile	2018	2	3	3	Tube	right	0
Venus	male	juvenile	2018	2	3	4	Tube	left	1
Venus	male	juvenile	2018	2	3	5	Door	left	1
Venus	male	juvenile	2018	2	3	6	Tube	right	0
Venus	male	juvenile	2018	2	3	7	Door	right	0
Venus	male	juvenile	2018	2	3	8	Door	left	1
Venus	male	juvenile	2018	2	3	9	Tube	left	1
Venus	male	juvenile	2018	2	3	10	Door	right	0
Venus	male	juvenile	2018	2	4	1	Door	left	1
Venus	male	juvenile	2018	2	4	2	Tube	right	0
Venus	male	juvenile	2018	2	4	3	Door	right	0
Venus	male	juvenile	2018	2	4	4	Tube	left	1
Venus	male	juvenile	2018	2	4	5	Door	left	0
Venus	male	juvenile	2018	2	4	6	Door	right	0
Venus	male	juvenile	2018	2	4	7	Tube	left	1
Venus	male	juvenile	2018	2	4	8	Door	right	0
Venus	male	juvenile	2018	2	4	9	Tube	right	0
Venus	male	juvenile	2018	2	4	10	Tube	left	1
Venus	male	juvenile	2018	2	5	1	Tube	right	0
Venus	male	juvenile	2018	2	5	2	Door	left	0
Venus	male	juvenile	2018	2	5	3	Door	right	1
Venus	male	juvenile	2018	2	5	4	Tube	left	1
Venus	male	juvenile	2018	2	5	5	Door	right	0
Venus	male	juvenile	2018	2	5	6	Tube	left	1
Venus	male	juvenile	2018	2	5	7	Tube	right	1
Venus	male	juvenile	2018	2	5	8	Door	right	1
Venus	male	juvenile	2018	2	5	9	Tube	left	1
Venus	male	juvenile	2018	2	5	10	Door	left	0
Venus	male	juvenile	2018	2	6	1	Door	left	0
Venus	male	juvenile	2018	2	6	2	Tube	right	1
Venus	male	juvenile	2018	2	6	3	Door	right	1
Venus	male	juvenile	2018	2	6	4	Tube	left	1
Venus	male	juvenile	2018	2	6	5	Tube	right	1
Venus	male	juvenile	2018	2	6	6	Door	right	1
Venus	male	juvenile	2018	2	6	7	Door	left	0
Venus	male	juvenile	2018	2	6	8	Tube	right	1
Venus	male	juvenile	2018	2	6	9	Door	left	0
Venus	male	juvenile	2018	2	6	10	Tube	left	1
Venus	male	juvenile	2018	2	7	1	Tube	right	1
Venus	male	juvenile	2018	2	7	2	Door	left	0
Venus	male	juvenile	2018	2	7	3	Door	right	1
Venus	male	juvenile	2018	2	7	4	Tube	left	0
Venus	male	juvenile	2018	2	7	5	Door	left	0
Venus	male	juvenile	2018	2	7	6	Tube	right	1
Venus	male	juvenile	2018	2	7	7	Tube	left	0
Venus	male	juvenile	2018	2	7	8	Door	right	1
Venus	male	juvenile	2018	2	7	9	Tube	left	1
Venus	male	juvenile	2018	2	7	10	Door	right	0
Venus	male	juvenile	2018	2	8	1	Door	left	0
Venus	male	juvenile	2018	2	8	2	Tube	right	1
Venus	male	juvenile	2018	2	8	3	Door	right	1
Venus	male	juvenile	2018	2	8	4	Tube	left	1
Venus	male	juvenile	2018	2	8	5	Tube	right	1
Venus	male	juvenile	2018	2	8	6	Door	left	0
Venus	male	juvenile	2018	2	8	7	Tube	right	1
Venus	male	juvenile	2018	2	8	8	Door	right	1
Venus	male	juvenile	2018	2	8	9	Door	left	0
Venus	male	juvenile	2018	2	8	10	Tube	left	1
Venus	male	juvenile	2018	2	9	1	Tube	right	1
Venus	male	juvenile	2018	2	9	2	Door	left	1
Venus	male	juvenile	2018	2	9	3	Door	right	1
Venus	male	juvenile	2018	2	9	4	Tube	left	1
Venus	male	juvenile	2018	2	9	5	Door	left	0
Venus	male	juvenile	2018	2	9	6	Tube	left	0
Venus	male	juvenile	2018	2	9	7	Door	left	1
Venus	male	juvenile	2018	2	9	8	Tube	right	1
Venus	male	juvenile	2018	2	9	9	Tube	left	1
Venus	male	juvenile	2018	2	9	10	Door	right	1
Venus	male	juvenile	2018	2	10	1	Tube	right	0
Venus	male	juvenile	2018	2	10	2	Door	right	1
Venus	male	juvenile	2018	2	10	3	Tube	left	1
Venus	male	juvenile	2018	2	10	4	Tube	right	1
Venus	male	juvenile	2018	2	10	5	Door	left	0
Venus	male	juvenile	2018	2	10	6	Tube	left	0
Venus	male	juvenile	2018	2	10	7	Door	right	1
Venus	male	juvenile	2018	2	10	8	Door	left	0
Venus	male	juvenile	2018	2	10	9	Tube	right	1
Venus	male	juvenile	2018	2	10	10	Door	left	0
Venus	male	juvenile	2018	2	11	1	Tube	left	0
Venus	male	juvenile	2018	2	11	2	Door	right	1
Venus	male	juvenile	2018	2	11	3	Tube	right	1
Venus	male	juvenile	2018	2	11	4	Tube	left	0
Venus	male	juvenile	2018	2	11	5	Door	left	1
Venus	male	juvenile	2018	2	11	6	Tube	right	1
Venus	male	juvenile	2018	2	11	7	Door	left	1
Venus	male	juvenile	2018	2	11	8	Door	right	1
Venus	male	juvenile	2018	2	11	9	Tube	left	0
Venus	male	juvenile	2018	2	11	10	Door	right	1
Venus	male	juvenile	2018	2	12	1	Tube	right	1
Venus	male	juvenile	2018	2	12	2	Door	left	0
Venus	male	juvenile	2018	2	12	3	Tube	left	1
Venus	male	juvenile	2018	2	12	4	Door	right	0
Venus	male	juvenile	2018	2	12	5	Door	left	1
Venus	male	juvenile	2018	2	12	6	Tube	right	1
Venus	male	juvenile	2018	2	12	7	Door	right	1
Venus	male	juvenile	2018	2	12	8	Tube	left	0
Venus	male	juvenile	2018	2	12	9	Tube	right	1
Venus	male	juvenile	2018	2	12	10	Door	left	1
Venus	male	juvenile	2018	2	13	1	Tube	left	1
Venus	male	juvenile	2018	2	13	2	Door	right	0
Venus	male	juvenile	2018	2	13	3	Tube	right	1
Venus	male	juvenile	2018	2	13	4	Tube	left	1
Venus	male	juvenile	2018	2	13	5	Door	left	1
Venus	male	juvenile	2018	2	13	6	Tube	right	1
Venus	male	juvenile	2018	2	13	7	Door	left	0
Venus	male	juvenile	2018	2	13	8	Door	right	1
Venus	male	juvenile	2018	2	13	9	Tube	right	1
Venus	male	juvenile	2018	2	13	10	Door	left	1
Venus	male	juvenile	2018	2	14	1	Tube	left	0
Venus	male	juvenile	2018	2	14	2	Door	right	1
Venus	male	juvenile	2018	2	14	3	Tube	right	1
Venus	male	juvenile	2018	2	14	4	Door	left	0
Venus	male	juvenile	2018	2	14	5	Door	right	1
Venus	male	juvenile	2018	2	14	6	Tube	left	0
Venus	male	juvenile	2018	2	14	7	Door	left	1
Venus	male	juvenile	2018	2	14	8	Tube	right	1
Venus	male	juvenile	2018	2	14	9	Tube	left	0
Venus	male	juvenile	2018	2	14	10	Door	right	1
Venus	male	juvenile	2018	2	15	1	Tube	right	1
Venus	male	juvenile	2018	2	15	2	Door	right	1
Venus	male	juvenile	2018	2	15	3	Tube	left	0
Venus	male	juvenile	2018	2	15	4	Door	right	1
Venus	male	juvenile	2018	2	15	5	Door	left	0
Venus	male	juvenile	2018	2	15	6	Tube	left	1
Venus	male	juvenile	2018	2	15	7	Door	right	1
Venus	male	juvenile	2018	2	15	8	Tube	right	1
Venus	male	juvenile	2018	2	15	9	Tube	left	1
Venus	male	juvenile	2018	2	15	10	Door	right	1
Venus	male	juvenile	2018	2	16	1	Door	left	0
Venus	male	juvenile	2018	2	16	2	Tube	right	0
Venus	male	juvenile	2018	2	16	3	Door	right	1
Venus	male	juvenile	2018	2	16	4	Door	left	1
Venus	male	juvenile	2018	2	16	5	Tube	left	1
Venus	male	juvenile	2018	2	16	6	Door	right	1
Venus	male	juvenile	2018	2	16	7	Tube	left	0
Venus	male	juvenile	2018	2	16	8	Tube	right	1
Venus	male	juvenile	2018	2	16	9	Door	right	1
Venus	male	juvenile	2018	2	16	10	Tube	left	0
Venus	male	juvenile	2018	2	17	1	Tube	right	1
Venus	male	juvenile	2018	2	17	2	Door	left	0
Venus	male	juvenile	2018	2	17	3	Tube	left	0
Venus	male	juvenile	2018	2	17	4	Tube	right	1
Venus	male	juvenile	2018	2	17	5	Door	right	1
Venus	male	juvenile	2018	2	17	6	Tube	left	1
Venus	male	juvenile	2018	2	17	7	Door	right	1
Venus	male	juvenile	2018	2	17	8	Door	left	1
Venus	male	juvenile	2018	2	17	9	Tube	left	1
Venus	male	juvenile	2018	2	17	10	Door	right	1
Venus	male	juvenile	2018	2	18	1	Door	left	1
Venus	male	juvenile	2018	2	18	2	Tube	right	1
Venus	male	juvenile	2018	2	18	3	Door	left	1
Venus	male	juvenile	2018	2	18	4	Tube	left	1
Venus	male	juvenile	2018	2	18	5	Tube	right	0
Venus	male	juvenile	2018	2	18	6	Door	right	1
Venus	male	juvenile	2018	2	18	7	Tube	left	1
Venus	male	juvenile	2018	2	18	8	Door	left	1
Venus	male	juvenile	2018	2	18	9	Door	right	1
Venus	male	juvenile	2018	2	18	10	Tube	right	1

## Sheet: Exp 1 Sub-goal Representation
Individual	Sex	Age	Year	Group	Condition	Trial_No	Side_Correct_Subgoal	Behaviour	Correct		Condition	the tool that was given to start with
Janis	female	adult	2017	2	Stone	1	right	third	0		Side_Correct_Subgoal	side of the shield (from experimenters point of view) to which the crow had to go to to get the second tool
Janis	female	adult	2017	2	Stone	2	right	third	0		Behaviour	correct	stick to stone to food; stone to stick to food
Janis	female	adult	2017	2	Stone	3	left	correct	1			first action error	going with initial tool to distractor apparatus
Janis	female	adult	2017	2	Stone	4	right	third	0			second action error	initial action was correct, but then inserted tool into distractor apparatus
Janis	female	adult	2017	2	Stone	5	left	first	0			third action error	inserting initial tool into final apparatus
Janis	female	adult	2017	2	Stone	6	left	correct	1
Janis	female	adult	2017	2	Stone	7	right	correct	1
Janis	female	adult	2017	2	Stone	8	left	correct	1
Janis	female	adult	2017	2	Stone	9	left	third	0
Janis	female	adult	2017	2	Stone	10	right	third	0
Janis	female	adult	2017	2	Stone	11	right	third	0
Janis	female	adult	2017	2	Stone	12	left	third	0
Janis	female	adult	2017	2	Stone	13	left	third	0
Janis	female	adult	2017	2	Stone	14	right	correct	1
Janis	female	adult	2017	2	Stone	15	left	third	0
Janis	female	adult	2017	2	Stone	16	right	correct	1
Janis	female	adult	2017	2	Stone	17	left	third	0
Janis	female	adult	2017	2	Stone	18	right	third	0
Janis	female	adult	2017	2	Stone	19	left	third	0
Janis	female	adult	2017	2	Stone	20	right	correct	1
Janis	female	adult	2017	2	Stone	21	left	third	0
Janis	female	adult	2017	2	Stone	22	right	correct	1
Janis	female	adult	2017	2	Stone	23	right	correct	1
Janis	female	adult	2017	2	Stone	24	left	third	0
Janis	female	adult	2017	2	Stone	25	left	correct	1
Janis	female	adult	2017	2	Stone	26	left	correct	1
Janis	female	adult	2017	2	Stone	27	right	correct	1
Janis	female	adult	2017	2	Stone	28	left	correct	1
Janis	female	adult	2017	2	Stone	29	right	third	0
Janis	female	adult	2017	2	Stone	30	right	correct	1
Janis	female	adult	2017	2	Stone	31	left	third	0
Janis	female	adult	2017	2	Stone	32	right	correct	1
Janis	female	adult	2017	2	Stone	33	left	third	0
Janis	female	adult	2017	2	Stone	34	left	third	0
Janis	female	adult	2017	2	Stone	35	right	correct	1
Janis	female	adult	2017	2	Stone	36	right	correct	1
Janis	female	adult	2017	2	Stone	37	left	third	0
Janis	female	adult	2017	2	Stone	38	left	third	0
Janis	female	adult	2017	2	Stone	39	right	correct	1
Janis	female	adult	2017	2	Stone	40	right	correct	1
Janis	female	adult	2017	2	Stick	1	right	third	0
Janis	female	adult	2017	2	Stick	2	right	third	0
Janis	female	adult	2017	2	Stick	3	left	third	0
Janis	female	adult	2017	2	Stick	4	right	third	0
Janis	female	adult	2017	2	Stick	5	left	third	0
Janis	female	adult	2017	2	Stick	6	left	correct	1
Janis	female	adult	2017	2	Stick	7	right	correct	1
Janis	female	adult	2017	2	Stick	8	left	third	0
Janis	female	adult	2017	2	Stick	9	right	correct	1
Janis	female	adult	2017	2	Stick	10	left	correct	1
Janis	female	adult	2017	2	Stick	11	left	correct	1
Janis	female	adult	2017	2	Stick	12	right	correct	1
Janis	female	adult	2017	2	Stick	13	right	correct	1
Janis	female	adult	2017	2	Stick	14	left	correct	1
Janis	female	adult	2017	2	Stick	15	left	correct	1
Janis	female	adult	2017	2	Stick	16	right	correct	1
Janis	female	adult	2017	2	Stick	17	left	correct	1
Janis	female	adult	2017	2	Stick	18	right	correct	1
Janis	female	adult	2017	2	Stick	19	right	correct	1
Janis	female	adult	2017	2	Stick	20	left	correct	1
Janis	female	adult	2017	2	Stick	21	left	correct	1
Janis	female	adult	2017	2	Stick	22	right	correct	1
David	male	adult	2017	2	Stone	1	left	correct	1
David	male	adult	2017	2	Stone	2	right	third	0
David	male	adult	2017	2	Stone	3	right	third	0
David	male	adult	2017	2	Stone	4	left	correct	1
David	male	adult	2017	2	Stone	5	left	correct	1
David	male	adult	2017	2	Stone	6	right	third	0
David	male	adult	2017	2	Stone	7	right	third	0
David	male	adult	2017	2	Stone	8	left	correct	1
David	male	adult	2017	2	Stone	9	right	third	0
David	male	adult	2017	2	Stone	10	right	third	0
David	male	adult	2017	2	Stone	11	left	correct	1
David	male	adult	2017	2	Stone	12	right	third	0
David	male	adult	2017	2	Stone	13	left	third	0
David	male	adult	2017	2	Stone	14	left	third	0
David	male	adult	2017	2	Stone	15	right	correct	1
David	male	adult	2017	2	Stone	16	left	third	0
David	male	adult	2017	2	Stone	17	right	correct	1
David	male	adult	2017	2	Stone	18	right	correct	1
David	male	adult	2017	2	Stone	19	left	third	0
David	male	adult	2017	2	Stone	20	left	third	0
David	male	adult	2017	2	Stone	21	right	correct	1
David	male	adult	2017	2	Stone	22	left	third	0
David	male	adult	2017	2	Stone	23	left	third	0
David	male	adult	2017	2	Stone	24	right	correct	1
David	male	adult	2017	2	Stone	25	left	third	0
David	male	adult	2017	2	Stone	26	right	correct	1
David	male	adult	2017	2	Stone	27	right	correct	1
David	male	adult	2017	2	Stone	28	left	third	0
David	male	adult	2017	2	Stone	29	right	correct	1
David	male	adult	2017	2	Stone	30	left	third	0
David	male	adult	2017	2	Stone	31	left	third	0
David	male	adult	2017	2	Stone	32	right	correct	1
David	male	adult	2017	2	Stone	33	left	third	0
David	male	adult	2017	2	Stone	34	left	third	0
David	male	adult	2017	2	Stone	35	right	correct	1
David	male	adult	2017	2	Stone	36	right	correct	1
David	male	adult	2017	2	Stone	37	left	third	0
David	male	adult	2017	2	Stone	38	right	correct	1
David	male	adult	2017	2	Stone	39	left	third	0
David	male	adult	2017	2	Stone	40	right	correct	1
David	male	adult	2017	2	Stick	1	right	second	0
David	male	adult	2017	2	Stick	2	left	third	0
David	male	adult	2017	2	Stick	3	left	third	0
David	male	adult	2017	2	Stick	4	right	first	0
David	male	adult	2017	2	Stick	5	right	correct	1
David	male	adult	2017	2	Stick	6	left	first	0
David	male	adult	2017	2	Stick	7	right	correct	1
David	male	adult	2017	2	Stick	8	left	first	0
David	male	adult	2017	2	Stick	9	left	third	0
David	male	adult	2017	2	Stick	10	left	correct	1
David	male	adult	2017	2	Stick	11	right	correct	1
David	male	adult	2017	2	Stick	12	right	correct	1
David	male	adult	2017	2	Stick	13	left	third	0
David	male	adult	2017	2	Stick	14	right	correct	1
David	male	adult	2017	2	Stick	15	right	correct	1
David	male	adult	2017	2	Stick	16	left	correct	1
David	male	adult	2017	2	Stick	17	left	correct	1
David	male	adult	2017	2	Stick	18	right	correct	1
David	male	adult	2017	2	Stick	19	left	correct	1
David	male	adult	2017	2	Stick	20	right	correct	1
David	male	adult	2017	2	Stick	21	left	correct	1
David	male	adult	2017	2	Stick	22	left	correct	1
David	male	adult	2017	2	Stick	23	right	correct	1
David	male	adult	2017	2	Stick	24	right	correct	1
Freddie	male	juvenile	2017	1	Stick	1	right	second	0
Freddie	male	juvenile	2017	1	Stick	2	right	correct	1
Freddie	male	juvenile	2017	1	Stick	3	left	correct	1
Freddie	male	juvenile	2017	1	Stick	4	right	second	0
Freddie	male	juvenile	2017	1	Stick	5	left	correct	1
Freddie	male	juvenile	2017	1	Stick	6	left	correct	1
Freddie	male	juvenile	2017	1	Stick	7	right	first	0
Freddie	male	juvenile	2017	1	Stick	8	left	correct	1
Freddie	male	juvenile	2017	1	Stick	9	right	third	0
Freddie	male	juvenile	2017	1	Stick	10	left	correct	1
Freddie	male	juvenile	2017	1	Stick	11	left	correct	1
Freddie	male	juvenile	2017	1	Stick	12	right	correct	1
Freddie	male	juvenile	2017	1	Stick	13	right	correct	1
Freddie	male	juvenile	2017	1	Stick	14	left	correct	1
Freddie	male	juvenile	2017	1	Stick	15	left	correct	1
Freddie	male	juvenile	2017	1	Stick	16	right	correct	1
Freddie	male	juvenile	2017	1	Stick	17	left	third	0
Freddie	male	juvenile	2017	1	Stick	18	right	correct	1
Freddie	male	juvenile	2017	1	Stick	19	right	correct	1
Freddie	male	juvenile	2017	1	Stick	20	left	correct	1
Freddie	male	juvenile	2017	1	Stick	21	left	correct	1
Freddie	male	juvenile	2017	1	Stone	1	right	third	0
Freddie	male	juvenile	2017	1	Stone	2	right	third	0
Freddie	male	juvenile	2017	1	Stone	3	left	second	0
Freddie	male	juvenile	2017	1	Stone	4	right	correct	1
Freddie	male	juvenile	2017	1	Stone	5	left	third	0
Freddie	male	juvenile	2017	1	Stone	6	left	third	0
Freddie	male	juvenile	2017	1	Stone	7	right	correct	1
Freddie	male	juvenile	2017	1	Stone	8	left	correct	1
Freddie	male	juvenile	2017	1	Stone	9	left	third	0
Freddie	male	juvenile	2017	1	Stone	10	right	third	0
Freddie	male	juvenile	2017	1	Stone	11	right	third	0
Freddie	male	juvenile	2017	1	Stone	12	left	correct	1
Freddie	male	juvenile	2017	1	Stone	13	left	correct	1
Freddie	male	juvenile	2017	1	Stone	14	left	third	0
Freddie	male	juvenile	2017	1	Stone	15	right	third	0
Freddie	male	juvenile	2017	1	Stone	16	right	third	0
Freddie	male	juvenile	2017	1	Stone	17	left	correct	1
Freddie	male	juvenile	2017	1	Stone	18	right	third	0
Freddie	male	juvenile	2017	1	Stone	19	left	correct	1
Freddie	male	juvenile	2017	1	Stone	20	left	correct	1
Freddie	male	juvenile	2017	1	Stone	21	right	third	0
Freddie	male	juvenile	2017	1	Stone	22	right	third	0
Freddie	male	juvenile	2017	1	Stone	23	left	third	0
Freddie	male	juvenile	2017	1	Stone	24	right	correct	1
Freddie	male	juvenile	2017	1	Stone	25	right	correct	1
Freddie	male	juvenile	2017	1	Stone	26	right	third	0
Freddie	male	juvenile	2017	1	Stone	27	left	third	0
Freddie	male	juvenile	2017	1	Stone	28	right	correct	1
Freddie	male	juvenile	2017	1	Stone	29	left	correct	1
Freddie	male	juvenile	2017	1	Stone	30	left	correct	1
Freddie	male	juvenile	2017	1	Stone	31	right	correct	1
Freddie	male	juvenile	2017	1	Stone	32	left	third	0
Freddie	male	juvenile	2017	1	Stone	33	right	third	0
Freddie	male	juvenile	2017	1	Stone	34	right	correct	1
Freddie	male	juvenile	2017	1	Stone	35	left	correct	1
Freddie	male	juvenile	2017	1	Stone	36	left	correct	1
Freddie	male	juvenile	2017	1	Stone	37	right	correct	1
Freddie	male	juvenile	2017	1	Stone	38	left	correct	1
Freddie	male	juvenile	2017	1	Stone	39	right	correct	1
Freddie	male	juvenile	2017	1	Stone	40	left	correct	1
Freddie	male	juvenile	2017	1	Stone	41	right	correct	1
Freddie	male	juvenile	2017	1	Stone	42	left	correct	1
Freddie	male	juvenile	2017	1	Stone	43	left	correct	1
Elvis	male	adult	2017	1	Stick	1	right	third	0
Elvis	male	adult	2017	1	Stick	2	left	first	0
Elvis	male	adult	2017	1	Stick	3	left	first	0
Elvis	male	adult	2017	1	Stick	4	right	correct	1
Elvis	male	adult	2017	1	Stick	5	right	second	0
Elvis	male	adult	2017	1	Stick	6	left	correct	1
Elvis	male	adult	2017	1	Stick	7	right	correct	1
Elvis	male	adult	2017	1	Stick	8	left	third	0
Elvis	male	adult	2017	1	Stick	9	left	third	0
Elvis	male	adult	2017	1	Stick	10	right	correct	1
Elvis	male	adult	2017	1	Stick	11	right	correct	1
Elvis	male	adult	2017	1	Stick	12	left	third	0
Elvis	male	adult	2017	1	Stick	13	left	third	0
Elvis	male	adult	2017	1	Stick	14	right	correct	1
Elvis	male	adult	2017	1	Stick	15	right	correct	1
Elvis	male	adult	2017	1	Stick	16	left	correct	1
Elvis	male	adult	2017	1	Stick	17	right	third	0
Elvis	male	adult	2017	1	Stick	18	left	third	0
Elvis	male	adult	2017	1	Stick	19	left	correct	1
Elvis	male	adult	2017	1	Stick	20	right	correct	1
Elvis	male	adult	2017	1	Stick	21	left	third	0
Elvis	male	adult	2017	1	Stick	22	left	correct	1
Elvis	male	adult	2017	1	Stick	23	right	third	0
Elvis	male	adult	2017	1	Stick	24	right	third	0
Elvis	male	adult	2017	1	Stick	25	left	correct	1
Elvis	male	adult	2017	1	Stick	26	right	first	0
Elvis	male	adult	2017	1	Stick	27	right	correct	1
Elvis	male	adult	2017	1	Stick	28	left	correct	1
Elvis	male	adult	2017	1	Stick	29	right	correct	1
Elvis	male	adult	2017	1	Stick	30	left	correct	1
Elvis	male	adult	2017	1	Stick	31	left	correct	1
Elvis	male	adult	2017	1	Stick	32	right	first	0
Elvis	male	adult	2017	1	Stick	33	left	correct	1
Elvis	male	adult	2017	1	Stick	34	right	correct	1
Elvis	male	adult	2017	1	Stick	35	right	correct	1
Elvis	male	adult	2017	1	Stick	36	left	correct	1
Elvis	male	adult	2017	1	Stick	37	right	correct	1
Elvis	male	adult	2017	1	Stick	38	right	first	0
Elvis	male	adult	2017	1	Stick	39	left	correct	1
Elvis	male	adult	2017	1	Stick	40	right	correct	1
Elvis	male	adult	2017	1	Stick	41	left	correct	1
Elvis	male	adult	2017	1	Stick	42	left	correct	1
Elvis	male	adult	2017	1	Stick	43	right	correct	1
Elvis	male	adult	2017	1	Stone	1	right	second	0
Elvis	male	adult	2017	1	Stone	2	right	second	0
Elvis	male	adult	2017	1	Stone	3	left	third	0
Elvis	male	adult	2017	1	Stone	4	right	correct	1
Elvis	male	adult	2017	1	Stone	5	left	third	0
Elvis	male	adult	2017	1	Stone	6	left	third	0
Elvis	male	adult	2017	1	Stone	7	right	correct	1
Elvis	male	adult	2017	1	Stone	8	left	third	0
Elvis	male	adult	2017	1	Stone	9	left	third	0
Elvis	male	adult	2017	1	Stone	10	right	correct	1
Elvis	male	adult	2017	1	Stone	11	right	correct	1
Elvis	male	adult	2017	1	Stone	12	left	third	0
Elvis	male	adult	2017	1	Stone	13	left	correct	1
Elvis	male	adult	2017	1	Stone	14	left	correct	1
Elvis	male	adult	2017	1	Stone	15	right	third	0
Elvis	male	adult	2017	1	Stone	16	right	third	0
Elvis	male	adult	2017	1	Stone	17	left	correct	1
Elvis	male	adult	2017	1	Stone	18	right	third	0
Elvis	male	adult	2017	1	Stone	19	left	first	0
Elvis	male	adult	2017	1	Stone	20	left	third	0
Elvis	male	adult	2017	1	Stone	21	right	third	0
Elvis	male	adult	2017	1	Stone	22	right	third	0
Elvis	male	adult	2017	1	Stone	23	left	correct	1
Elvis	male	adult	2017	1	Stone	24	right	third	0
Elvis	male	adult	2017	1	Stone	25	right	third	0
Elvis	male	adult	2017	1	Stone	26	left	correct	1
Elvis	male	adult	2017	1	Stone	27	right	third	0
Elvis	male	adult	2017	1	Stone	28	right	third	0
Elvis	male	adult	2017	1	Stone	29	left	correct	1
Elvis	male	adult	2017	1	Stone	30	right	third	0
Elvis	male	adult	2017	1	Stone	31	left	correct	1
Elvis	male	adult	2017	1	Stone	32	right	third	0
Elvis	male	adult	2017	1	Stone	33	left	third	0
Elvis	male	adult	2017	1	Stone	34	left	correct	1
Elvis	male	adult	2017	1	Stone	35	right	third	0
Elvis	male	adult	2017	1	Stone	36	left	correct	1
Elvis	male	adult	2017	1	Stone	37	right	third	0
Elvis	male	adult	2017	1	Stone	38	right	third	0
Elvis	male	adult	2017	1	Stone	39	left	third	0
Elvis	male	adult	2017	1	Stone	40	left	first	0
Bob	male	adult	2017	2	Stone	1	left	third	0
Bob	male	adult	2017	2	Stone	2	left	correct	1
Bob	male	adult	2017	2	Stone	3	right	third	0
Bob	male	adult	2017	2	Stone	4	right	third	0
Bob	male	adult	2017	2	Stone	5	left	correct	1
Bob	male	adult	2017	2	Stone	6	right	third	0
Bob	male	adult	2017	2	Stone	7	left	third	0
Bob	male	adult	2017	2	Stone	8	right	third	0
Bob	male	adult	2017	2	Stone	9	left	third	0
Bob	male	adult	2017	2	Stone	10	left	correct	1
Bob	male	adult	2017	2	Stone	11	right	third	0
Bob	male	adult	2017	2	Stone	12	right	third	0
Bob	male	adult	2017	2	Stone	13	right	third	0
Bob	male	adult	2017	2	Stone	14	left	correct	1
Bob	male	adult	2017	2	Stone	15	left	correct	1
Bob	male	adult	2017	2	Stone	16	right	third	0
Bob	male	adult	2017	2	Stone	17	right	third	0
Bob	male	adult	2017	2	Stone	18	left	correct	1
Bob	male	adult	2017	2	Stone	19	right	third	0
Bob	male	adult	2017	2	Stone	20	right	third	0
Bob	male	adult	2017	2	Stone	21	left	correct	1
Bob	male	adult	2017	2	Stone	22	left	correct	1
Bob	male	adult	2017	2	Stone	23	left	correct	1
Bob	male	adult	2017	2	Stone	24	right	third	0
Bob	male	adult	2017	2	Stone	25	left	correct	1
Bob	male	adult	2017	2	Stone	26	right	third	0
Bob	male	adult	2017	2	Stone	27	right	correct	1
Bob	male	adult	2017	2	Stone	28	left	correct	1
Bob	male	adult	2017	2	Stone	29	right	third	0
Bob	male	adult	2017	2	Stone	30	left	correct	1
Bob	male	adult	2017	2	Stone	31	left	correct	1
Bob	male	adult	2017	2	Stone	32	right	third	0
Bob	male	adult	2017	2	Stone	33	left	third	0
Bob	male	adult	2017	2	Stone	34	right	third	0
Bob	male	adult	2017	2	Stone	35	right	third	0
Bob	male	adult	2017	2	Stone	36	left	correct	1
Bob	male	adult	2017	2	Stone	37	right	third	0
Bob	male	adult	2017	2	Stone	38	left	correct	1
Bob	male	adult	2017	2	Stone	39	right	third	0
Bob	male	adult	2017	2	Stone	40	left	correct	1
Bob	male	adult	2017	2	Stone	41	right	third	0
Bob	male	adult	2017	2	Stone	42	left	correct	1
Bob	male	adult	2017	2	Stone	43	left	correct	1
Bob	male	adult	2017	2	Stone	44	left	correct	1
Bob	male	adult	2017	2	Stone	45	right	correct	1
Bob	male	adult	2017	2	Stone	46	right	third	0
Bob	male	adult	2017	2	Stone	47	left	correct	1
Bob	male	adult	2017	2	Stone	48	right	third	0
Bob	male	adult	2017	2	Stick	1	right	third	0
Bob	male	adult	2017	2	Stick	2	right	third	0
Bob	male	adult	2017	2	Stick	3	left	third	0
Bob	male	adult	2017	2	Stick	4	right	third	0
Bob	male	adult	2017	2	Stick	5	right	correct	1
Bob	male	adult	2017	2	Stick	6	left	correct	1
Bob	male	adult	2017	2	Stick	7	left	correct	1
Bob	male	adult	2017	2	Stick	8	left	correct	1
Bob	male	adult	2017	2	Stick	9	right	correct	1
Bob	male	adult	2017	2	Stick	10	left	correct	1
Bob	male	adult	2017	2	Stick	11	left	first	0
Bob	male	adult	2017	2	Stick	12	right	correct	1
Bob	male	adult	2017	2	Stick	13	right	correct	1
Bob	male	adult	2017	2	Stick	14	left	correct	1
Bob	male	adult	2017	2	Stick	15	left	correct	1
Bob	male	adult	2017	2	Stick	16	right	correct	1
Bob	male	adult	2017	2	Stick	17	left	correct	1
Bob	male	adult	2017	2	Stick	18	right	correct	1
Bob	male	adult	2017	2	Stick	19	left	third	0
Bob	male	adult	2017	2	Stick	20	right	correct	1
Bob	male	adult	2017	2	Stick	21	left	correct	1
Bob	male	adult	2017	2	Stick	22	right	correct	1
Bob	male	adult	2017	2	Stick	23	left	correct	1
Aretha	female	juvenile	2017	1	Stick	1	left	third	0
Aretha	female	juvenile	2017	1	Stick	2	right	correct	1
Aretha	female	juvenile	2017	1	Stick	3	right	third	0
Aretha	female	juvenile	2017	1	Stick	4	left	correct	1
Aretha	female	juvenile	2017	1	Stick	5	right	correct	1
Aretha	female	juvenile	2017	1	Stick	6	left	correct	1
Aretha	female	juvenile	2017	1	Stick	7	left	correct	1
Aretha	female	juvenile	2017	1	Stick	8	right	correct	1
Aretha	female	juvenile	2017	1	Stick	9	left	correct	1
Aretha	female	juvenile	2017	1	Stick	10	right	correct	1
Aretha	female	juvenile	2017	1	Stick	11	right	correct	1
Aretha	female	juvenile	2017	1	Stick	12	left	correct	1
Aretha	female	juvenile	2017	1	Stick	13	right	correct	1
Aretha	female	juvenile	2017	1	Stick	14	right	correct	1
Aretha	female	juvenile	2017	1	Stick	15	left	correct	1
Aretha	female	juvenile	2017	1	Stick	16	right	correct	1
Aretha	female	juvenile	2017	1	Stick	17	left	correct	1
Aretha	female	juvenile	2017	1	Stick	18	left	correct	1
Aretha	female	juvenile	2017	1	Stick	19	right	correct	1
Aretha	female	juvenile	2017	1	Stick	20	left	correct	1
Aretha	female	juvenile	2017	1	Stone	1	left	third	0
Aretha	female	juvenile	2017	1	Stone	2	right	second	0
Aretha	female	juvenile	2017	1	Stone	3	right	second	0
Aretha	female	juvenile	2017	1	Stone	4	left	correct	1
Aretha	female	juvenile	2017	1	Stone	5	left	correct	1
Aretha	female	juvenile	2017	1	Stone	6	right	third	0
Aretha	female	juvenile	2017	1	Stone	7	left	third	0
Aretha	female	juvenile	2017	1	Stone	8	right	correct	1
Aretha	female	juvenile	2017	1	Stone	9	left	correct	1
Aretha	female	juvenile	2017	1	Stone	10	right	third	0
Aretha	female	juvenile	2017	1	Stone	11	right	third	0
Aretha	female	juvenile	2017	1	Stone	12	left	correct	1
Aretha	female	juvenile	2017	1	Stone	13	left	correct	1
Aretha	female	juvenile	2017	1	Stone	14	right	third	0
Aretha	female	juvenile	2017	1	Stone	15	right	third	0
Aretha	female	juvenile	2017	1	Stone	16	left	correct	1
Aretha	female	juvenile	2017	1	Stone	17	right	third	0
Aretha	female	juvenile	2017	1	Stone	18	left	correct	1
Aretha	female	juvenile	2017	1	Stone	19	left	correct	1
Aretha	female	juvenile	2017	1	Stone	20	right	third	0
Aretha	female	juvenile	2017	1	Stone	21	left	correct	1
Aretha	female	juvenile	2017	1	Stone	22	right	third	0
Aretha	female	juvenile	2017	1	Stone	23	left	correct	1
Aretha	female	juvenile	2017	1	Stone	24	right	third	0
Aretha	female	juvenile	2017	1	Stone	25	left	correct	1
Aretha	female	juvenile	2017	1	Stone	26	right	correct	1
Aretha	female	juvenile	2017	1	Stone	27	left	correct	1
Aretha	female	juvenile	2017	1	Stone	28	left	correct	1
Aretha	female	juvenile	2017	1	Stone	29	right	third	0
Aretha	female	juvenile	2017	1	Stone	30	left	correct	1
Aretha	female	juvenile	2017	1	Stone	31	right	correct	1
Aretha	female	juvenile	2017	1	Stone	32	right	correct	1
Aretha	female	juvenile	2017	1	Stone	33	left	correct	1
Aretha	female	juvenile	2017	1	Stone	34	right	correct	1
Aretha	female	juvenile	2017	1	Stone	35	left	correct	1
Aretha	female	juvenile	2017	1	Stone	36	right	correct	1
Aretha	female	juvenile	2017	1	Stone	37	left	correct	1
Mercury	female	adult	2018	1	Stick	1	left	first	0
Mercury	female	adult	2018	1	Stick	2	right	correct	1
Mercury	female	adult	2018	1	Stick	3	left	first	0
Mercury	female	adult	2018	1	Stick	4	left	first	0
Mercury	female	adult	2018	1	Stick	5	left	correct	1
Mercury	female	adult	2018	1	Stick	6	right	first	0
Mercury	female	adult	2018	1	Stick	7	right	second	0
Mercury	female	adult	2018	1	Stick	8	left	correct	1
Mercury	female	adult	2018	1	Stick	9	right	correct	1
Mercury	female	adult	2018	1	Stick	10	right	correct	1
Mercury	female	adult	2018	1	Stick	11	left	first	0
Mercury	female	adult	2018	1	Stick	12	left	correct	1
Mercury	female	adult	2018	1	Stick	13	right	correct	1
Mercury	female	adult	2018	1	Stick	14	left	correct	1
Mercury	female	adult	2018	1	Stick	15	right	correct	1
Mercury	female	adult	2018	1	Stick	16	right	correct	1
Mercury	female	adult	2018	1	Stick	17	left	first	0
Mercury	female	adult	2018	1	Stick	18	right	correct	1
Mercury	female	adult	2018	1	Stick	19	left	correct	1
Mercury	female	adult	2018	1	Stick	20	right	correct	1
Mercury	female	adult	2018	1	Stick	21	right	first	0
Mercury	female	adult	2018	1	Stick	22	left	first	0
Mercury	female	adult	2018	1	Stick	23	right	correct	1
Mercury	female	adult	2018	1	Stick	24	left	first	0
Mercury	female	adult	2018	1	Stick	25	left	first	0
Mercury	female	adult	2018	1	Stick	26	left	correct	1
Mercury	female	adult	2018	1	Stick	27	right	correct	1
Mercury	female	adult	2018	1	Stick	28	left	correct	1
Mercury	female	adult	2018	1	Stick	29	right	correct	1
Mercury	female	adult	2018	1	Stick	30	right	correct	1
Mercury	female	adult	2018	1	Stick	31		first	0
Mercury	female	adult	2018	1	Stick	32	right	first	0
Mercury	female	adult	2018	1	Stick	33	left	first	0
Mercury	female	adult	2018	1	Stick	34	left	first	0
Mercury	female	adult	2018	1	Stick	35	right	correct	1
Mercury	female	adult	2018	1	Stick	36	left	first	0
Mercury	female	adult	2018	1	Stick	37	right	first	0
Mercury	female	adult	2018	1	Stick	38	right	correct	1
Mercury	female	adult	2018	1	Stick	39	left	correct	1
Mercury	female	adult	2018	1	Stick	40	right	correct	1
Mercury	female	adult	2018	1	Stick	41	left	correct	1
Mercury	female	adult	2018	1	Stick	42	right	first	0
Mercury	female	adult	2018	1	Stick	43	left	correct	1
Mercury	female	adult	2018	1	Stick	44	left	third	0
Mercury	female	adult	2018	1	Stick	45	right	correct	1
Mercury	female	adult	2018	1	Stick	46	left	first	0
Mercury	female	adult	2018	1	Stick	47	right	correct	1
Mercury	female	adult	2018	1	Stick	48	right	correct	1
Mercury	female	adult	2018	1	Stick	49	left	first	0
Mercury	female	adult	2018	1	Stick	50	right	correct	1
Mercury	female	adult	2018	1	Stick	51	left	correct	1
Mercury	female	adult	2018	1	Stick	52	right	correct	1
Mercury	female	adult	2018	1	Stick	53	left	first	0
Mercury	female	adult	2018	1	Stick	54	left	first	0
Mercury	female	adult	2018	1	Stick	55	right	correct	1
Mercury	female	adult	2018	1	Stick	56	left	correct	1
Mercury	female	adult	2018	1	Stick	57	right	correct	1
Mercury	female	adult	2018	1	Stick	58	right	correct	1
Mercury	female	adult	2018	1	Stick	59	left	correct	1
Mercury	female	adult	2018	1	Stick	60	right	first	0
Mercury	female	adult	2018	1	Stick	61	left	correct	1
Mercury	female	adult	2018	1	Stick	62	right	correct	1
Mercury	female	adult	2018	1	Stick	63	right	correct	1
Mercury	female	adult	2018	1	Stick	64	left	correct	1
Mercury	female	adult	2018	1	Stick	65	right	correct	1
Mercury	female	adult	2018	1	Stick	66	left	first	0
Mercury	female	adult	2018	1	Stick	67	left	first	0
Mercury	female	adult	2018	1	Stick	68	right	correct	1
Mercury	female	adult	2018	1	Stick	69	left	first	0
Mercury	female	adult	2018	1	Stick	70	right	correct	1
Mercury	female	adult	2018	1	Stick	71	right	correct	1
Mercury	female	adult	2018	1	Stick	72	left	first	0
Mercury	female	adult	2018	1	Stick	73	left	correct	1
Mercury	female	adult	2018	1	Stick	74	right	correct	1
Mercury	female	adult	2018	1	Stick	75	left	first	0
Mercury	female	adult	2018	1	Stick	76	right	correct	1
Mercury	female	adult	2018	1	Stick	77	right	first	0
Mercury	female	adult	2018	1	Stick	78	left	correct	1
Mercury	female	adult	2018	1	Stick	79	right	correct	1
Mercury	female	adult	2018	1	Stick	80	left	first	0
Mercury	female	adult	2018	1	Stick	81	right	correct	1
Mercury	female	adult	2018	1	Stick	82	left	first	0
Mercury	female	adult	2018	1	Stick	83	right	correct	1
Mercury	female	adult	2018	1	Stick	84	left	first	0
Mercury	female	adult	2018	1	Stick	85	left	first	0
Mercury	female	adult	2018	1	Stick	86	right	correct	1
Mercury	female	adult	2018	1	Stick	87	left	first	0
Mercury	female	adult	2018	1	Stick	88	right	first	0
Mercury	female	adult	2018	1	Stick	89	right	correct	1
Mercury	female	adult	2018	1	Stick	90	left	first	0
Mercury	female	adult	2018	1	Stick	91	left	correct	1
Mercury	female	adult	2018	1	Stick	92	right	correct	1
Mercury	female	adult	2018	1	Stick	93	left	correct	1
Mercury	female	adult	2018	1	Stick	94	left	correct	1
Mercury	female	adult	2018	1	Stick	95	right	correct	1
Mercury	female	adult	2018	1	Stick	96	left	first	0
Mercury	female	adult	2018	1	Stick	97	right	first	0
Mercury	female	adult	2018	1	Stick	98	right	correct	1
Mercury	female	adult	2018	1	Stick	99	left	correct	1
Mercury	female	adult	2018	1	Stick	100	right	correct	1
Mercury	female	adult	2018	1	Stick	101	right	correct	1
Mercury	female	adult	2018	1	Stick	102	left	correct	1
Mercury	female	adult	2018	1	Stick	103	left	correct	1
Mercury	female	adult	2018	1	Stick	104	right	correct	1
Mercury	female	adult	2018	1	Stick	105	left	first	0
Mercury	female	adult	2018	1	Stick	106	right	correct	1
Mercury	female	adult	2018	1	Stick	107	right	correct	1
Mercury	female	adult	2018	1	Stone	1	left	second	0
Mercury	female	adult	2018	1	Stone	2	right	correct	1
Mercury	female	adult	2018	1	Stone	3	left	first	0
Mercury	female	adult	2018	1	Stone	4	right	correct	1
Mercury	female	adult	2018	1	Stone	5	right	correct	1
Mercury	female	adult	2018	1	Stone	6	left	first	0
Mercury	female	adult	2018	1	Stone	7	right	first	0
Mercury	female	adult	2018	1	Stone	8	left	first	0
Mercury	female	adult	2018	1	Stone	9	left	first	0
Mercury	female	adult	2018	1	Stone	10	right	correct	1
Mercury	female	adult	2018	1	Stone	11	right	third	0
Mercury	female	adult	2018	1	Stone	12	left	third	0
Mercury	female	adult	2018	1	Stone	13	left	first	0
Mercury	female	adult	2018	1	Stone	14	right	correct	1
Mercury	female	adult	2018	1	Stone	15	left	first	0
Mercury	female	adult	2018	1	Stone	16	right	third	0
Mercury	female	adult	2018	1	Stone	17	right	third	0
Mercury	female	adult	2018	1	Stone	18	left	first	0
Mercury	female	adult	2018	1	Stone	19	right	third	0
Mercury	female	adult	2018	1	Stone	20	left	first	0
Mercury	female	adult	2018	1	Stone	21	left	first	0
Mercury	female	adult	2018	1	Stone	22	right	correct	1
Mercury	female	adult	2018	1	Stone	23	left	first	0
Mercury	female	adult	2018	1	Stone	24	right	correct	1
Mercury	female	adult	2018	1	Stone	25	right	correct	1
Mercury	female	adult	2018	1	Stone	26	left	first	0
Mercury	female	adult	2018	1	Stone	27	right	correct	1
Mercury	female	adult	2018	1	Stone	28	left	correct	1
Mercury	female	adult	2018	1	Stone	29	left	first	0
Mercury	female	adult	2018	1	Stone	30	right	first	0
Mercury	female	adult	2018	1	Stone	31	left	correct	1
Mercury	female	adult	2018	1	Stone	32	right	first	0
Mercury	female	adult	2018	1	Stone	33	left	correct	1
Mercury	female	adult	2018	1	Stone	34	left	correct	1
Mercury	female	adult	2018	1	Stone	35	right	first	0
Mercury	female	adult	2018	1	Stone	36	left	correct	1
Mercury	female	adult	2018	1	Stone	37	right	correct	1
Mercury	female	adult	2018	1	Stone	38	right	correct	1
Mercury	female	adult	2018	1	Stone	39	left	first	0
Mercury	female	adult	2018	1	Stone	40	right	first	0
Mercury	female	adult	2018	1	Stone	41	left	correct	1
Mercury	female	adult	2018	1	Stone	42	right	correct	1
Mercury	female	adult	2018	1	Stone	43	left	first	0
Mercury	female	adult	2018	1	Stone	44	left	correct	1
Mercury	female	adult	2018	1	Stone	45	right	first	0
Mercury	female	adult	2018	1	Stone	46	left	correct	1
Mercury	female	adult	2018	1	Stone	47	right	first	0
Mercury	female	adult	2018	1	Stone	48	right	first	0
Mercury	female	adult	2018	1	Stone	49	left	correct	1
Mercury	female	adult	2018	1	Stone	50	right	correct	1
Mercury	female	adult	2018	1	Stone	51	right	correct	1
Mercury	female	adult	2018	1	Stone	52	left	correct	1
Mercury	female	adult	2018	1	Stone	53	right	first	0
Mercury	female	adult	2018	1	Stone	54	left	correct	1
Mercury	female	adult	2018	1	Stone	55	right	first	0
Mercury	female	adult	2018	1	Stone	56	right	correct	1
Mercury	female	adult	2018	1	Stone	57	left	first	0
Mercury	female	adult	2018	1	Stone	58	right	correct	1
Mercury	female	adult	2018	1	Stone	59	left	correct	1
Mercury	female	adult	2018	1	Stone	60	left	first	0
Mercury	female	adult	2018	1	Stone	61	left	first	0
Mercury	female	adult	2018	1	Stone	62	right	first	0
Mercury	female	adult	2018	1	Stone	63	left	first	0
Mercury	female	adult	2018	1	Stone	64	left	third	0
Mercury	female	adult	2018	1	Stone	65	right	correct	1
Mercury	female	adult	2018	1	Stone	66	left	correct	1
Mercury	female	adult	2018	1	Stone	67	right	correct	1
Mercury	female	adult	2018	1	Stone	68	right	correct	1
Mercury	female	adult	2018	1	Stone	69	left	first	0
Mercury	female	adult	2018	1	Stone	70	right	first	0
Mercury	female	adult	2018	1	Stone	71	right	correct	1
Mercury	female	adult	2018	1	Stone	72	left	correct	1
Mercury	female	adult	2018	1	Stone	73	right	correct	1
Mercury	female	adult	2018	1	Stone	74	right	correct	1
Mercury	female	adult	2018	1	Stone	75	left	first	0
Mercury	female	adult	2018	1	Stone	76	left	correct	1
Mercury	female	adult	2018	1	Stone	77	right	third	0
Mercury	female	adult	2018	1	Stone	78	left	first	0
Mercury	female	adult	2018	1	Stone	79	right	first	0
Mercury	female	adult	2018	1	Stone	80	left	first	0
Mercury	female	adult	2018	1	Stone	81	left	correct	1
Mercury	female	adult	2018	1	Stone	82	right	correct	1
Mercury	female	adult	2018	1	Stone	83	left	correct	1
Mercury	female	adult	2018	1	Stone	84	left	correct	1
Mercury	female	adult	2018	1	Stone	85	right	first	0
Mercury	female	adult	2018	1	Stone	86	left	first	0
Mercury	female	adult	2018	1	Stone	87	right	correct	1
Mercury	female	adult	2018	1	Stone	88	right	correct	1
Mercury	female	adult	2018	1	Stone	89	left	first	0
Mercury	female	adult	2018	1	Stone	90	right	correct	1
Mercury	female	adult	2018	1	Stone	91	left	first	0
Mercury	female	adult	2018	1	Stone	92	right	correct	1
Mercury	female	adult	2018	1	Stone	93	left	first	0
Mercury	female	adult	2018	1	Stone	94	left	correct	1
Mercury	female	adult	2018	1	Stone	95	right	first	0
Mercury	female	adult	2018	1	Stone	96	left	first	0
Mercury	female	adult	2018	1	Stone	97	right	correct	1
Mercury	female	adult	2018	1	Stone	98	right	correct	1
Mercury	female	adult	2018	1	Stone	99	left	first	0
Mercury	female	adult	2018	1	Stone	100	right	correct	1
Mercury	female	adult	2018	1	Stone	101	left	first	0
Mercury	female	adult	2018	1	Stone	102	right	correct	1
Mercury	female	adult	2018	1	Stone	103	left	first	0
Mercury	female	adult	2018	1	Stone	104	left	first	0
Mercury	female	adult	2018	1	Stone	105	right	correct	1
Mercury	female	adult	2018	1	Stone	106	left	first	0
Mercury	female	adult	2018	1	Stone	107	right	correct	1
Mercury	female	adult	2018	1	Stone	108	right	correct	1
Mercury	female	adult	2018	1	Stone	109	left	correct	1
Mercury	female	adult	2018	1	Stone	110	right	correct	1
Mercury	female	adult	2018	1	Stone	111	left	correct	1
Mercury	female	adult	2018	1	Stone	112	right	first	0
Mercury	female	adult	2018	1	Stone	113	right	first	0
Mercury	female	adult	2018	1	Stone	114	left	first	0
Mercury	female	adult	2018	1	Stone	115	right	correct	1
Mercury	female	adult	2018	1	Stone	116	left	first	0
Mercury	female	adult	2018	1	Stone	117	left	first	0
Mercury	female	adult	2018	1	Stone	118	right	correct	1
Mercury	female	adult	2018	1	Stone	119	left	first	0
Mercury	female	adult	2018	1	Stone	120	right	correct	1
Mercury	female	adult	2018	1	Stone	121	right	correct	1
Mercury	female	adult	2018	1	Stone	122	left	first	0
Mercury	female	adult	2018	1	Stone	123	right	correct	1
Mercury	female	adult	2018	1	Stone	124	left	first	0
Mercury	female	adult	2018	1	Stone	125	left	first	0
Mercury	female	adult	2018	1	Stone	126	right	correct	1
Mercury	female	adult	2018	1	Stone	127	right	correct	1
Mercury	female	adult	2018	1	Stone	128	left	first	0
Mercury	female	adult	2018	1	Stone	129	right	correct	1
Mercury	female	adult	2018	1	Stone	130	left	first	0
Mercury	female	adult	2018	1	Stone	131	right	correct	1
Mercury	female	adult	2018	1	Stone	132	left	first	0
Mercury	female	adult	2018	1	Stone	133	right	correct	1
Mercury	female	adult	2018	1	Stone	134	left	first	0
Mercury	female	adult	2018	1	Stone	135	left	first	0
Mercury	female	adult	2018	1	Stone	136	right	first	0
Mercury	female	adult	2018	1	Stone	137	left	correct	1
Mercury	female	adult	2018	1	Stone	138	right	correct	1
Mercury	female	adult	2018	1	Stone	139	right	correct	1
Mercury	female	adult	2018	1	Stone	140	left	first	0
Mercury	female	adult	2018	1	Stone	141	right	correct	1
Mercury	female	adult	2018	1	Stone	142	left	first	0
Mercury	female	adult	2018	1	Stone	143	right	correct	1
Mercury	female	adult	2018	1	Stone	144	right	correct	1
Mercury	female	adult	2018	1	Stone	145	left	correct	1
Mercury	female	adult	2018	1	Stone	146	right	correct	1
Mercury	female	adult	2018	1	Stone	147	left	correct	1
Mercury	female	adult	2018	1	Stone	148	left	first	0
Mercury	female	adult	2018	1	Stone	149	right	correct	1
Mercury	female	adult	2018	1	Stone	150	left	correct	1
Mercury	female	adult	2018	1	Stone	151	left	correct	1
Mercury	female	adult	2018	1	Stone	152	right	first	0
Mercury	female	adult	2018	1	Stone	153	left	correct	1
Mercury	female	adult	2018	1	Stone	154	right	correct	1
Mercury	female	adult	2018	1	Stone	155	left	correct	1
Mercury	female	adult	2018	1	Stone	156	left	correct	1
Io	male	adult	2018	1	Stick	1	left	correct	1
Io	male	adult	2018	1	Stick	2	right	correct	1
Io	male	adult	2018	1	Stick	3	left	first	0
Io	male	adult	2018	1	Stick	4	left	first	0
Io	male	adult	2018	1	Stick	5	right	second	0
Io	male	adult	2018	1	Stick	6	left	first	0
Io	male	adult	2018	1	Stick	7	right	correct	1
Io	male	adult	2018	1	Stick	8	right	correct	1
Io	male	adult	2018	1	Stick	9	left	correct	1
Io	male	adult	2018	1	Stick	10	right	first	0
Io	male	adult	2018	1	Stick	11	left	first	0
Io	male	adult	2018	1	Stick	12	right	correct	1
Io	male	adult	2018	1	Stick	13	right	correct	1
Io	male	adult	2018	1	Stick	14	left	first	0
Io	male	adult	2018	1	Stick	15	right	correct	1
Io	male	adult	2018	1	Stick	16	left	correct	1
Io	male	adult	2018	1	Stick	17	left	first	0
Io	male	adult	2018	1	Stick	18	right	correct	1
Io	male	adult	2018	1	Stick	19	left	correct	1
Io	male	adult	2018	1	Stick	20	right	correct	1
Io	male	adult	2018	1	Stick	21	right	correct	1
Io	male	adult	2018	1	Stick	22	left	first	0
Io	male	adult	2018	1	Stick	23	left	correct	1
Io	male	adult	2018	1	Stick	24	right	first	0
Io	male	adult	2018	1	Stick	25	left	correct	1
Io	male	adult	2018	1	Stick	26	right	correct	1
Io	male	adult	2018	1	Stick	27	right	first	0
Io	male	adult	2018	1	Stick	28	left	first	0
Io	male	adult	2018	1	Stick	29	right	correct	1
Io	male	adult	2018	1	Stick	30	left	first	0
Io	male	adult	2018	1	Stick	31	left	first	0
Io	male	adult	2018	1	Stick	32	right	correct	1
Io	male	adult	2018	1	Stick	33	left	first	0
Io	male	adult	2018	1	Stick	34	right	correct	1
Io	male	adult	2018	1	Stick	35	right	correct	1
Io	male	adult	2018	1	Stick	36	left	correct	1
Io	male	adult	2018	1	Stick	37	left	first	0
Io	male	adult	2018	1	Stick	38	right	correct	1
Io	male	adult	2018	1	Stick	39	left	correct	1
Io	male	adult	2018	1	Stick	40	right	correct	1
Io	male	adult	2018	1	Stick	41	left	correct	1
Io	male	adult	2018	1	Stick	42	right	first	0
Io	male	adult	2018	1	Stick	43	right	correct	1
Io	male	adult	2018	1	Stick	44	left	correct	1
Io	male	adult	2018	1	Stick	45	right	first	0
Io	male	adult	2018	1	Stick	46	left	first	0
Io	male	adult	2018	1	Stick	47	left	correct	1
Io	male	adult	2018	1	Stick	48	right	first	0
Io	male	adult	2018	1	Stick	49	left	correct	1
Io	male	adult	2018	1	Stick	50	right	first	0
Io	male	adult	2018	1	Stick	51	right	correct	1
Io	male	adult	2018	1	Stick	52	left	correct	1
Io	male	adult	2018	1	Stick	53	right	correct	1
Io	male	adult	2018	1	Stick	54	left	first	0
Io	male	adult	2018	1	Stick	55	left	correct	1
Io	male	adult	2018	1	Stick	56	right	correct	1
Io	male	adult	2018	1	Stick	57	right	correct	1
Io	male	adult	2018	1	Stick	58	left	correct	1
Io	male	adult	2018	1	Stick	59	right	first	0
Io	male	adult	2018	1	Stick	60	left	correct	1
Io	male	adult	2018	1	Stick	61	left	correct	1
Io	male	adult	2018	1	Stick	62	right	first	0
Io	male	adult	2018	1	Stick	63	left	correct	1
Io	male	adult	2018	1	Stick	64	right	first	0
Io	male	adult	2018	1	Stick	65	right	correct	1
Io	male	adult	2018	1	Stick	66	left	correct	1
Io	male	adult	2018	1	Stick	67	right	correct	1
Io	male	adult	2018	1	Stick	68	left	correct	1
Io	male	adult	2018	1	Stick	69	left	first	0
Io	male	adult	2018	1	Stick	70	right	first	0
Io	male	adult	2018	1	Stick	71	right	correct	1
Io	male	adult	2018	1	Stick	72	left	correct	1
Io	male	adult	2018	1	Stick	73	right	correct	1
Io	male	adult	2018	1	Stick	74	right	correct	1
Io	male	adult	2018	1	Stick	75	left	correct	1
Io	male	adult	2018	1	Stick	76	right	correct	1
Io	male	adult	2018	1	Stick	77	left	correct	1
Io	male	adult	2018	1	Stick	78	left	correct	1
Io	male	adult	2018	1	Stick	79	right	first	0
Io	male	adult	2018	1	Stick	80	left	correct	1
Io	male	adult	2018	1	Stick	81	left	correct	1
Io	male	adult	2018	1	Stick	82	right	first	0
Io	male	adult	2018	1	Stick	83	left	correct	1
Io	male	adult	2018	1	Stick	84	right	first	0
Io	male	adult	2018	1	Stick	85	left	correct	1
Io	male	adult	2018	1	Stick	86	right	first	0
Io	male	adult	2018	1	Stick	87	right	first	0
Io	male	adult	2018	1	Stick	88	left	correct	1
Io	male	adult	2018	1	Stick	89	left	correct	1
Io	male	adult	2018	1	Stick	90	right	first	0
Io	male	adult	2018	1	Stick	91	left	first	0
Io	male	adult	2018	1	Stick	92	right	correct	1
Io	male	adult	2018	1	Stick	93	left	correct	1
Io	male	adult	2018	1	Stick	94	left	correct	1
Io	male	adult	2018	1	Stick	95	right	correct	1
Io	male	adult	2018	1	Stick	96	left	correct	1
Io	male	adult	2018	1	Stick	97	right	first	0
Io	male	adult	2018	1	Stick	98	right	correct	1
Io	male	adult	2018	1	Stick	99	left	correct	1
Io	male	adult	2018	1	Stick	100	right	first	0
Io	male	adult	2018	1	Stick	101	right	first	0
Io	male	adult	2018	1	Stick	102	left	correct	1
Io	male	adult	2018	1	Stick	103	right	correct	1
Io	male	adult	2018	1	Stick	104	left	first	0
Io	male	adult	2018	1	Stick	105	right	correct	1
Io	male	adult	2018	1	Stick	106	right	correct	1
Io	male	adult	2018	1	Stick	107	left	first	0
Io	male	adult	2018	1	Stick	108	left	correct	1
Io	male	adult	2018	1	Stick	109	right	correct	1
Io	male	adult	2018	1	Stick	110	left	correct	1
Io	male	adult	2018	1	Stick	111	right	correct	1
Io	male	adult	2018	1	Stick	112	left	correct	1
Io	male	adult	2018	1	Stick	113	right	correct	1
Io	male	adult	2018	1	Stick	114	right	correct	1
Io	male	adult	2018	1	Stick	115	left	correct	1
Io	male	adult	2018	1	Stick	116	right	correct	1
Io	male	adult	2018	1	Stick	117	left	correct	1
Io	male	adult	2018	1	Stick	118	left	correct	1
Io	male	adult	2018	1	Stone	1	left	first	0
Io	male	adult	2018	1	Stone	2	right	second	0
Io	male	adult	2018	1	Stone	3	left	first	0
Io	male	adult	2018	1	Stone	4	left	first	0
Io	male	adult	2018	1	Stone	5	right	first	0
Io	male	adult	2018	1	Stone	6	left	correct	1
Io	male	adult	2018	1	Stone	7	right	first	0
Io	male	adult	2018	1	Stone	8	right	first	0
Io	male	adult	2018	1	Stone	9	left	correct	1
Io	male	adult	2018	1	Stone	10	right	first	0
Io	male	adult	2018	1	Stone	11	left	correct	1
Io	male	adult	2018	1	Stone	12	right	first	0
Io	male	adult	2018	1	Stone	13	right	correct	1
Io	male	adult	2018	1	Stone	14	left	first	0
Io	male	adult	2018	1	Stone	15	right	first	0
Io	male	adult	2018	1	Stone	16	left	first	0
Io	male	adult	2018	1	Stone	17	right	correct	1
Io	male	adult	2018	1	Stone	18	left	correct	1
Io	male	adult	2018	1	Stone	19	left	correct	1
Io	male	adult	2018	1	Stone	20	right	first	0
Io	male	adult	2018	1	Stone	21	right	first	0
Io	male	adult	2018	1	Stone	22	left	second	0
Io	male	adult	2018	1	Stone	23	right	first	0
Io	male	adult	2018	1	Stone	24	left	correct	1
Io	male	adult	2018	1	Stone	25	left	correct	1
Io	male	adult	2018	1	Stone	26	right	first	0
Io	male	adult	2018	1	Stone	27	right	correct	1
Io	male	adult	2018	1	Stone	28	left	first	0
Io	male	adult	2018	1	Stone	29	right	first	0
Io	male	adult	2018	1	Stone	30	left	first	0
Io	male	adult	2018	1	Stone	31	left	first	0
Io	male	adult	2018	1	Stone	32	right	correct	1
Io	male	adult	2018	1	Stone	33	right	first	0
Io	male	adult	2018	1	Stone	34	left	correct	1
Io	male	adult	2018	1	Stone	35	right	first	0
Io	male	adult	2018	1	Stone	36	left	correct	1
Io	male	adult	2018	1	Stone	37	left	correct	1
Io	male	adult	2018	1	Stone	38	right	first	0
Io	male	adult	2018	1	Stone	39	left	correct	1
Io	male	adult	2018	1	Stone	40	right	first	0
Io	male	adult	2018	1	Stone	41	right	correct	1
Io	male	adult	2018	1	Stone	42	left	first	0
Io	male	adult	2018	1	Stone	43	right	correct	1
Io	male	adult	2018	1	Stone	44	left	correct	1
Io	male	adult	2018	1	Stone	45	left	correct	1
Io	male	adult	2018	1	Stone	46	right	first	0
Io	male	adult	2018	1	Stone	47	right	first	0
Io	male	adult	2018	1	Stone	48	left	correct	1
Io	male	adult	2018	1	Stone	49	right	first	0
Io	male	adult	2018	1	Stone	50	left	first	0
Io	male	adult	2018	1	Stone	51	left	first	0
Io	male	adult	2018	1	Stone	52	right	first	0
Io	male	adult	2018	1	Stone	53	left	correct	1
Io	male	adult	2018	1	Stone	54	left	correct	1
Io	male	adult	2018	1	Stone	55	right	first	0
Io	male	adult	2018	1	Stone	56	left	correct	1
Io	male	adult	2018	1	Stone	57	right	first	0
Io	male	adult	2018	1	Stone	58	right	first	0
Io	male	adult	2018	1	Stone	59	right	first	0
Io	male	adult	2018	1	Stone	60	right	first	0
Io	male	adult	2018	1	Stone	61	left	first	0
Io	male	adult	2018	1	Stone	62	right	correct	1
Io	male	adult	2018	1	Stone	63	right	correct	1
Io	male	adult	2018	1	Stone	64	left	first	0
Io	male	adult	2018	1	Stone	65	right	first	0
Io	male	adult	2018	1	Stone	66	left	first	0
Io	male	adult	2018	1	Stone	67	right	correct	1
Io	male	adult	2018	1	Stone	68	left	first	0
Io	male	adult	2018	1	Stone	69	left	first	0
Io	male	adult	2018	1	Stone	70	right	correct	1
Io	male	adult	2018	1	Stone	71	right	correct	1
Io	male	adult	2018	1	Stone	72	left	first	0
Io	male	adult	2018	1	Stone	73	left	first	0
Io	male	adult	2018	1	Stone	74	right	first	0
Io	male	adult	2018	1	Stone	75	left	first	0
Io	male	adult	2018	1	Stone	76	right	correct	1
Io	male	adult	2018	1	Stone	77	left	first	0
Io	male	adult	2018	1	Stone	78	right	first	0
Io	male	adult	2018	1	Stone	79	right	correct	1
Io	male	adult	2018	1	Stone	80	left	correct	1
Io	male	adult	2018	1	Stone	81	left	first	0
Io	male	adult	2018	1	Stone	82	right	correct	1
Io	male	adult	2018	1	Stone	83	left	first	0
Io	male	adult	2018	1	Stone	84	right	first	0
Io	male	adult	2018	1	Stone	85	right	correct	1
Io	male	adult	2018	1	Stone	86	left	correct	1
Io	male	adult	2018	1	Stone	87	right	correct	1
Io	male	adult	2018	1	Stone	88	left	first	0
Io	male	adult	2018	1	Stone	89	left	first	0
Io	male	adult	2018	1	Stone	90	right	correct	1
Io	male	adult	2018	1	Stone	91	right	correct	1
Io	male	adult	2018	1	Stone	92	left	first	0
Io	male	adult	2018	1	Stone	93	right	correct	1
Io	male	adult	2018	1	Stone	94	left	first	0
Io	male	adult	2018	1	Stone	95	right	correct	1
Io	male	adult	2018	1	Stone	96	right	correct	1
Io	male	adult	2018	1	Stone	97	left	first	0
Io	male	adult	2018	1	Stone	98	left	first	0
Io	male	adult	2018	1	Stone	99	right	correct	1
Io	male	adult	2018	1	Stone	100	left	first	0
Io	male	adult	2018	1	Stone	101	left	correct	1
Io	male	adult	2018	1	Stone	102	right	first	0
Io	male	adult	2018	1	Stone	103	left	correct	1
Io	male	adult	2018	1	Stone	104	left	correct	1
Io	male	adult	2018	1	Stone	105	right	correct	1
Io	male	adult	2018	1	Stone	106	left	first	0
Io	male	adult	2018	1	Stone	107	right	correct	1
Io	male	adult	2018	1	Stone	108	right	first	0
Io	male	adult	2018	1	Stone	109	left	first	0
Io	male	adult	2018	1	Stone	110	right	first	0
Io	male	adult	2018	1	Stone	111	right	correct	1
Io	male	adult	2018	1	Stone	112	left	correct	1
Io	male	adult	2018	1	Stone	113	right	first	0
Io	male	adult	2018	1	Stone	114	left	correct	1
Io	male	adult	2018	1	Stone	115	right	first	0
Io	male	adult	2018	1	Stone	116	left	correct	1
Io	male	adult	2018	1	Stone	117	left	correct	1
Io	male	adult	2018	1	Stone	118	right	correct	1
Io	male	adult	2018	1	Stone	119	right	correct	1
Io	male	adult	2018	1	Stone	120	left	correct	1
Io	male	adult	2018	1	Stone	121	left	correct	1
Io	male	adult	2018	1	Stone	122	right	correct	1
Io	male	adult	2018	1	Stone	123	left	correct	1
Io	male	adult	2018	1	Stone	124	right	correct	1
Io	male	adult	2018	1	Stone	125	left	correct	1
Io	male	adult	2018	1	Stone	126	left	correct	1
Io	male	adult	2018	1	Stone	127	right	correct	1
Io	male	adult	2018	1	Stone	128	left	first	0
Io	male	adult	2018	1	Stone	129	right	correct	1
Io	male	adult	2018	1	Stone	130	right	correct	1
Neptune	female	juvenile	2018	1	Stick	1	left	third	0
Neptune	female	juvenile	2018	1	Stick	2	right	first	0
Neptune	female	juvenile	2018	1	Stick	3	left	third	0
Neptune	female	juvenile	2018	1	Stick	4	left	third	0
Neptune	female	juvenile	2018	1	Stick	5	right	third	0
Neptune	female	juvenile	2018	1	Stick	6	left	third	0
Neptune	female	juvenile	2018	1	Stick	7	right	first	0
Neptune	female	juvenile	2018	1	Stick	8	right	first	0
Neptune	female	juvenile	2018	1	Stick	9	left	correct	1
Neptune	female	juvenile	2018	1	Stick	10	right	first	0
Neptune	female	juvenile	2018	1	Stick	11	right	first	0
Neptune	female	juvenile	2018	1	Stick	12	left	correct	1
Neptune	female	juvenile	2018	1	Stick	13	right	first	0
Neptune	female	juvenile	2018	1	Stick	14	left	correct	1
Neptune	female	juvenile	2018	1	Stick	15	right	correct	1
Neptune	female	juvenile	2018	1	Stick	16	right	first	0
Neptune	female	juvenile	2018	1	Stick	17	right	correct	1
Neptune	female	juvenile	2018	1	Stick	18	right	first	0
Neptune	female	juvenile	2018	1	Stick	19	left	correct	1
Neptune	female	juvenile	2018	1	Stick	20	right	first	0
Neptune	female	juvenile	2018	1	Stick	21	right	first	0
Neptune	female	juvenile	2018	1	Stick	22	right	correct	1
Neptune	female	juvenile	2018	1	Stick	23	right	correct	1
Neptune	female	juvenile	2018	1	Stick	24	left	correct	1
Neptune	female	juvenile	2018	1	Stick	25	right	correct	1
Neptune	female	juvenile	2018	1	Stick	26	left	correct	1
Neptune	female	juvenile	2018	1	Stick	27	left	correct	1
Neptune	female	juvenile	2018	1	Stick	28	right	correct	1
Neptune	female	juvenile	2018	1	Stick	29	left	correct	1
Neptune	female	juvenile	2018	1	Stick	30	left	correct	1
Neptune	female	juvenile	2018	1	Stick	31	left	correct	1
Neptune	female	juvenile	2018	1	Stick	32	right	correct	1
Neptune	female	juvenile	2018	1	Stick	33	right	first	0
Neptune	female	juvenile	2018	1	Stick	34	left	correct	1
Neptune	female	juvenile	2018	1	Stick	35	right	correct	1
Neptune	female	juvenile	2018	1	Stick	36	left	correct	1
Neptune	female	juvenile	2018	1	Stick	37	left	correct	1
Neptune	female	juvenile	2018	1	Stick	38	right	first	0
Neptune	female	juvenile	2018	1	Stone	1	left	correct	1
Neptune	female	juvenile	2018	1	Stone	2	right	correct	1
Neptune	female	juvenile	2018	1	Stone	3	right	first	0
Neptune	female	juvenile	2018	1	Stone	4	left	correct	1
Neptune	female	juvenile	2018	1	Stone	5	right	first	0
Neptune	female	juvenile	2018	1	Stone	6	left	correct	1
Neptune	female	juvenile	2018	1	Stone	7	right	first	0
Neptune	female	juvenile	2018	1	Stone	8	right	first	0
Neptune	female	juvenile	2018	1	Stone	9	left	correct	1
Neptune	female	juvenile	2018	1	Stone	10	right	first	0
Neptune	female	juvenile	2018	1	Stone	11	right	correct	1
Neptune	female	juvenile	2018	1	Stone	12	right	correct	1
Neptune	female	juvenile	2018	1	Stone	13	left	first	0
Neptune	female	juvenile	2018	1	Stone	14	right	first	0
Neptune	female	juvenile	2018	1	Stone	15	right	first	0
Neptune	female	juvenile	2018	1	Stone	16	left	correct	1
Neptune	female	juvenile	2018	1	Stone	17	right	correct	1
Neptune	female	juvenile	2018	1	Stone	18	left	correct	1
Neptune	female	juvenile	2018	1	Stone	19	right	first	0
Neptune	female	juvenile	2018	1	Stone	20	left	correct	1
Neptune	female	juvenile	2018	1	Stone	21	left	correct	1
Neptune	female	juvenile	2018	1	Stone	22	right	first	0
Neptune	female	juvenile	2018	1	Stone	23	right	first	0
Neptune	female	juvenile	2018	1	Stone	24	right	correct	1
Neptune	female	juvenile	2018	1	Stone	25	left	correct	1
Neptune	female	juvenile	2018	1	Stone	26	right	first	0
Neptune	female	juvenile	2018	1	Stone	27	left	correct	1
Neptune	female	juvenile	2018	1	Stone	28	right	correct	1
Neptune	female	juvenile	2018	1	Stone	29	left	first	0
Neptune	female	juvenile	2018	1	Stone	30	left	first	0
Neptune	female	juvenile	2018	1	Stone	31	right	correct	1
Neptune	female	juvenile	2018	1	Stone	32	left	correct	1
Neptune	female	juvenile	2018	1	Stone	33	right	correct	1
Neptune	female	juvenile	2018	1	Stone	34	left	correct	1
Neptune	female	juvenile	2018	1	Stone	35	right	correct	1
Neptune	female	juvenile	2018	1	Stone	36	right	correct	1
Neptune	female	juvenile	2018	1	Stone	37	left	correct	1
Neptune	female	juvenile	2018	1	Stone	38	left	correct	1
Neptune	female	juvenile	2018	1	Stone	39	right	correct	1
Neptune	female	juvenile	2018	1	Stone	40	left	first	0
Neptune	female	juvenile	2018	1	Stone	41	left	correct	1
Neptune	female	juvenile	2018	1	Stone	42	right	first	0
Neptune	female	juvenile	2018	1	Stone	43	right	correct	1
Neptune	female	juvenile	2018	1	Stone	44	left	correct	1
Neptune	female	juvenile	2018	1	Stone	45	left	correct	1
Neptune	female	juvenile	2018	1	Stone	46	right	correct	1
Triton	female	juvenile	2018	1	Stick	1	right	first	0
Triton	female	juvenile	2018	1	Stick	2	left	first	0
Triton	female	juvenile	2018	1	Stick	3	left	correct	1
Triton	female	juvenile	2018	1	Stick	4	right	first	0
Triton	female	juvenile	2018	1	Stick	5	left	correct	1
Triton	female	juvenile	2018	1	Stick	6	right	first	0
Triton	female	juvenile	2018	1	Stick	7	left	first	0
Triton	female	juvenile	2018	1	Stick	8	right	correct	1
Triton	female	juvenile	2018	1	Stick	9	left	correct	1
Triton	female	juvenile	2018	1	Stick	10	right	correct	1
Triton	female	juvenile	2018	1	Stick	11	left	correct	1
Triton	female	juvenile	2018	1	Stick	12	right	correct	1
Triton	female	juvenile	2018	1	Stick	13	right	correct	1
Triton	female	juvenile	2018	1	Stick	14	left	correct	1
Triton	female	juvenile	2018	1	Stick	15	right	correct	1
Triton	female	juvenile	2018	1	Stick	16	left	correct	1
Triton	female	juvenile	2018	1	Stick	17	right	correct	1
Triton	female	juvenile	2018	1	Stick	18	left	correct	1
Triton	female	juvenile	2018	1	Stick	19	left	correct	1
Triton	female	juvenile	2018	1	Stick	20	right	correct	1
Triton	female	juvenile	2018	1	Stick	21	left	correct	1
Triton	female	juvenile	2018	1	Stick	22	right	correct	1
Triton	female	juvenile	2018	1	Stone	1	right	first	0
Triton	female	juvenile	2018	1	Stone	2	left	first	0
Triton	female	juvenile	2018	1	Stone	3	right	correct	1
Triton	female	juvenile	2018	1	Stone	4	left	correct	1
Triton	female	juvenile	2018	1	Stone	5	right	first	0
Triton	female	juvenile	2018	1	Stone	6	right	first	0
Triton	female	juvenile	2018	1	Stone	7	left	first	0
Triton	female	juvenile	2018	1	Stone	8	right	second	0
Triton	female	juvenile	2018	1	Stone	9	left	first	0
Triton	female	juvenile	2018	1	Stone	10	left	correct	1
Triton	female	juvenile	2018	1	Stone	11	right	correct	1
Triton	female	juvenile	2018	1	Stone	12	left	correct	1
Triton	female	juvenile	2018	1	Stone	13	right	correct	1
Triton	female	juvenile	2018	1	Stone	14	left	correct	1
Triton	female	juvenile	2018	1	Stone	15	left	first	0
Triton	female	juvenile	2018	1	Stone	16	right	first	0
Triton	female	juvenile	2018	1	Stone	17	left	correct	1
Triton	female	juvenile	2018	1	Stone	18	right	first	0
Triton	female	juvenile	2018	1	Stone	19	right	correct	1
Triton	female	juvenile	2018	1	Stone	20	left	correct	1
Triton	female	juvenile	2018	1	Stone	21	left	correct	1
Triton	female	juvenile	2018	1	Stone	22	right	correct	1
Triton	female	juvenile	2018	1	Stone	23	left	correct	1
Triton	female	juvenile	2018	1	Stone	24	right	correct	1
Triton	female	juvenile	2018	1	Stone	25	left	first	0
Triton	female	juvenile	2018	1	Stone	26	right	correct	1
Triton	female	juvenile	2018	1	Stone	27	right	first	0
Triton	female	juvenile	2018	1	Stone	28	left	correct	1
Triton	female	juvenile	2018	1	Stone	29	left	correct	1
Triton	female	juvenile	2018	1	Stone	30	right	correct	1
Triton	female	juvenile	2018	1	Stone	31	right	correct	1
Triton	female	juvenile	2018	1	Stone	32	left	correct	1
Triton	female	juvenile	2018	1	Stone	33	right	first	0
Triton	female	juvenile	2018	1	Stone	34	right	correct	1
Triton	female	juvenile	2018	1	Stone	35	left	correct	1
Triton	female	juvenile	2018	1	Stone	36	left	correct	1
Triton	female	juvenile	2018	1	Stone	37	right	first	0
Triton	female	juvenile	2018	1	Stone	38	left	correct	1
Mars	male	juvenile	2018	1	Stick	1	right	first	0
Mars	male	juvenile	2018	1	Stick	2	left	first	0
Mars	male	juvenile	2018	1	Stick	3	right	first	0
Mars	male	juvenile	2018	1	Stick	4	left	first	0
Mars	male	juvenile	2018	1	Stick	5	left	first	0
Mars	male	juvenile	2018	1	Stick	6	right	first	0
Mars	male	juvenile	2018	1	Stick	7	left	third	0
Mars	male	juvenile	2018	1	Stick	8	right	first	0
Mars	male	juvenile	2018	1	Stick	9	right	first	0
Mars	male	juvenile	2018	1	Stick	10	left	first	0
Mars	male	juvenile	2018	1	Stick	11	left	correct	1
Mars	male	juvenile	2018	1	Stick	12	right	first	0
Mars	male	juvenile	2018	1	Stick	13	right	correct	1
Mars	male	juvenile	2018	1	Stick	14	left	correct	1
Mars	male	juvenile	2018	1	Stick	15	right	first	0
Mars	male	juvenile	2018	1	Stick	16	left	correct	1
Mars	male	juvenile	2018	1	Stick	17	left	correct	1
Mars	male	juvenile	2018	1	Stick	18	right	first	0
Mars	male	juvenile	2018	1	Stick	19	left	correct	1
Mars	male	juvenile	2018	1	Stick	20	right	correct	1
Mars	male	juvenile	2018	1	Stick	21	right	second	0
Mars	male	juvenile	2018	1	Stick	22	right	correct	1
Mars	male	juvenile	2018	1	Stick	23	left	correct	1
Mars	male	juvenile	2018	1	Stick	24	right	correct	1
Mars	male	juvenile	2018	1	Stick	25	left	correct	1
Mars	male	juvenile	2018	1	Stick	26	left	correct	1
Mars	male	juvenile	2018	1	Stick	27	right	correct	1
Mars	male	juvenile	2018	1	Stick	28	left	correct	1
Mars	male	juvenile	2018	1	Stick	29	right	correct	1
Mars	male	juvenile	2018	1	Stick	30	left	correct	1
Mars	male	juvenile	2018	1	Stone	1	left	first	0
Mars	male	juvenile	2018	1	Stone	2	left	first	0
Mars	male	juvenile	2018	1	Stone	3	right	correct	1
Mars	male	juvenile	2018	1	Stone	4	right	correct	1
Mars	male	juvenile	2018	1	Stone	5	left	first	0
Mars	male	juvenile	2018	1	Stone	6	right	correct	1
Mars	male	juvenile	2018	1	Stone	7	left	first	0
Mars	male	juvenile	2018	1	Stone	8	left	first	0
Mars	male	juvenile	2018	1	Stone	9	right	first	0
Mars	male	juvenile	2018	1	Stone	10	right	correct	1
Mars	male	juvenile	2018	1	Stone	11	right	first	0
Mars	male	juvenile	2018	1	Stone	12	right	first	0
Mars	male	juvenile	2018	1	Stone	13	left	first	0
Mars	male	juvenile	2018	1	Stone	14	left	correct	1
Mars	male	juvenile	2018	1	Stone	15	right	first	0
Mars	male	juvenile	2018	1	Stone	16	left	correct	1
Mars	male	juvenile	2018	1	Stone	17	right	correct	1
Mars	male	juvenile	2018	1	Stone	18	left	correct	1
Mars	male	juvenile	2018	1	Stone	19	right	first	0
Mars	male	juvenile	2018	1	Stone	20	right	correct	1
Mars	male	juvenile	2018	1	Stone	21	left	correct	1
Mars	male	juvenile	2018	1	Stone	22	right	first	0
Mars	male	juvenile	2018	1	Stone	23	right	correct	1
Mars	male	juvenile	2018	1	Stone	24	left	correct	1
Mars	male	juvenile	2018	1	Stone	25	right	correct	1
Mars	male	juvenile	2018	1	Stone	26	left	first	0
Mars	male	juvenile	2018	1	Stone	27	left	correct	1
Mars	male	juvenile	2018	1	Stone	28	right	first	0
Mars	male	juvenile	2018	1	Stone	29	left	correct	1
Mars	male	juvenile	2018	1	Stone	30	right	first	0
Mars	male	juvenile	2018	1	Stone	31	right	first	0
Mars	male	juvenile	2018	1	Stone	32	right	correct	1
Mars	male	juvenile	2018	1	Stone	33	left	correct	1
Mars	male	juvenile	2018	1	Stone	34	right	first	0
Mars	male	juvenile	2018	1	Stone	35	left	correct	1
Mars	male	juvenile	2018	1	Stone	36	right	first	0
Mars	male	juvenile	2018	1	Stone	37	right	correct	1
Mars	male	juvenile	2018	1	Stone	38	right	correct	1
Mars	male	juvenile	2018	1	Stone	39	left	first	0
Mars	male	juvenile	2018	1	Stone	40	left	correct	1
Mars	male	juvenile	2018	1	Stone	41	right	correct	1
Mars	male	juvenile	2018	1	Stone	42	left	first	0
Mars	male	juvenile	2018	1	Stone	43	left	first	0
Mars	male	juvenile	2018	1	Stone	44	right	correct	1
Mars	male	juvenile	2018	1	Stone	45	left	correct	1
Mars	male	juvenile	2018	1	Stone	46	right	first	0
Mars	male	juvenile	2018	1	Stone	47	left	correct	1
Mars	male	juvenile	2018	1	Stone	48	right	correct	1
Mars	male	juvenile	2018	1	Stone	49	left	correct	1
Mars	male	juvenile	2018	1	Stone	50	right	correct	1
Mars	male	juvenile	2018	1	Stone	51	left	correct	1
Mars	male	juvenile	2018	1	Stone	52	right	correct	1
Mars	male	juvenile	2018	1	Stone	53	left	correct	1
Mars	male	juvenile	2018	1	Stone	54	right	first	0
Mars	male	juvenile	2018	1	Stone	55	right	first	0
Mars	male	juvenile	2018	1	Stone	56	left	correct	1
Mars	male	juvenile	2018	1	Stone	57	right	correct	1
Mars	male	juvenile	2018	1	Stone	58	left	correct	1
Mars	male	juvenile	2018	1	Stone	59	left	correct	1
Mars	male	juvenile	2018	1	Stone	60	right	correct	1
Mars	male	juvenile	2018	1	Stone	61	right	correct	1
Mars	male	juvenile	2018	1	Stone	62	right	correct	1
Mars	male	juvenile	2018	1	Stone	63	left	correct	1
Mars	male	juvenile	2018	1	Stone	64	right	correct	1
Mars	male	juvenile	2018	1	Stone	65	left	correct	1
Saturn	male	adult	2018	1	Stick	1	left	correct	1
Saturn	male	adult	2018	1	Stick	2	right	correct	1
Saturn	male	adult	2018	1	Stick	3	right	correct	1
Saturn	male	adult	2018	1	Stick	4	left	correct	1
Saturn	male	adult	2018	1	Stick	5	right	correct	1
Saturn	male	adult	2018	1	Stick	6	left	correct	1
Saturn	male	adult	2018	1	Stick	7	left	correct	1
Saturn	male	adult	2018	1	Stick	8	right	correct	1
Saturn	male	adult	2018	1	Stick	9	left	correct	1
Saturn	male	adult	2018	1	Stick	10	right	correct	1
Saturn	male	adult	2018	1	Stick	11	left	correct	1
Saturn	male	adult	2018	1	Stick	12	right	correct	1
Saturn	male	adult	2018	1	Stick	13	left	correct	1
Saturn	male	adult	2018	1	Stick	14	left	correct	1
Saturn	male	adult	2018	1	Stick	15	right	correct	1
Saturn	male	adult	2018	1	Stick	16	left	correct	1
Saturn	male	adult	2018	1	Stick	17	right	correct	1
Saturn	male	adult	2018	1	Stick	18	right	correct	1
Saturn	male	adult	2018	1	Stick	19	left	correct	1
Saturn	male	adult	2018	1	Stick	20	right	correct	1
Saturn	male	adult	2018	1	Stone	1	left	first	0
Saturn	male	adult	2018	1	Stone	2	right	first	0
Saturn	male	adult	2018	1	Stone	3	left	correct	1
Saturn	male	adult	2018	1	Stone	4	left	correct	1
Saturn	male	adult	2018	1	Stone	5	right	first	0
Saturn	male	adult	2018	1	Stone	6	left	correct	1
Saturn	male	adult	2018	1	Stone	7	right	correct	1
Saturn	male	adult	2018	1	Stone	8	right	first	0
Saturn	male	adult	2018	1	Stone	9	left	correct	1
Saturn	male	adult	2018	1	Stone	10	right	third	0
Saturn	male	adult	2018	1	Stone	11	right	third	0
Saturn	male	adult	2018	1	Stone	12	left	third	0
Saturn	male	adult	2018	1	Stone	13	right	third	0
Saturn	male	adult	2018	1	Stone	14	left	first	0
Saturn	male	adult	2018	1	Stone	15	left	first	0
Saturn	male	adult	2018	1	Stone	16	right	first	0
Saturn	male	adult	2018	1	Stone	17	left	first	0
Saturn	male	adult	2018	1	Stone	18	right	correct	1
Saturn	male	adult	2018	1	Stone	19	right	first	0
Saturn	male	adult	2018	1	Stone	20	left	first	0
Saturn	male	adult	2018	1	Stone	21	left	first	0
Saturn	male	adult	2018	1	Stone	22	right	correct	1
Saturn	male	adult	2018	1	Stone	23	right	correct	1
Saturn	male	adult	2018	1	Stone	24	left	first	0
Saturn	male	adult	2018	1	Stone	25	right	correct	1
Saturn	male	adult	2018	1	Stone	26	left	first	0
Saturn	male	adult	2018	1	Stone	27	left	first	0
Saturn	male	adult	2018	1	Stone	28	right	correct	1
Saturn	male	adult	2018	1	Stone	29	left	first	0
Saturn	male	adult	2018	1	Stone	30	right	correct	1
Saturn	male	adult	2018	1	Stone	31	right	correct	1
Saturn	male	adult	2018	1	Stone	32	left	correct	1
Saturn	male	adult	2018	1	Stone	33	right	correct	1
Saturn	male	adult	2018	1	Stone	34	right	first	0
Saturn	male	adult	2018	1	Stone	35	left	correct	1
Saturn	male	adult	2018	1	Stone	36	right	correct	1
Saturn	male	adult	2018	1	Stone	37	left	first	0
Saturn	male	adult	2018	1	Stone	38	left	first	0
Saturn	male	adult	2018	1	Stone	39	right	correct	1
Saturn	male	adult	2018	1	Stone	40	left	first	0
Saturn	male	adult	2018	1	Stone	41	right	correct	1
Saturn	male	adult	2018	1	Stone	42	left	first	0
Saturn	male	adult	2018	1	Stone	43	right	first	0
Saturn	male	adult	2018	1	Stone	44	left	correct	1
Saturn	male	adult	2018	1	Stone	45	left	first	0
Saturn	male	adult	2018	1	Stone	46	right	correct	1
Saturn	male	adult	2018	1	Stone	47	left	first	0
Saturn	male	adult	2018	1	Stone	48	right	correct	1
Saturn	male	adult	2018	1	Stone	49	right	correct	1
Saturn	male	adult	2018	1	Stone	50	left	first	0
Saturn	male	adult	2018	1	Stone	51	left	first	0
Saturn	male	adult	2018	1	Stone	52	right	correct	1
Saturn	male	adult	2018	1	Stone	53	right	correct	1
Saturn	male	adult	2018	1	Stone	54	left	correct	1
Saturn	male	adult	2018	1	Stone	55	right	correct	1
Saturn	male	adult	2018	1	Stone	56	left	first	0
Saturn	male	adult	2018	1	Stone	57	left	correct	1
Saturn	male	adult	2018	1	Stone	58	right	first	0
Saturn	male	adult	2018	1	Stone	59	left	first	0
Saturn	male	adult	2018	1	Stone	60	right	correct	1
Saturn	male	adult	2018	1	Stone	61	right	correct	1
Saturn	male	adult	2018	1	Stone	62	left	first	0
Saturn	male	adult	2018	1	Stone	63	right	correct	1
Saturn	male	adult	2018	1	Stone	64	left	first	0
Saturn	male	adult	2018	1	Stone	65	left	first	0
Saturn	male	adult	2018	1	Stone	66	right	correct	1
Saturn	male	adult	2018	1	Stone	67	left	first	0
Saturn	male	adult	2018	1	Stone	68	right	correct	1
Saturn	male	adult	2018	1	Stone	69	left	correct	1
Saturn	male	adult	2018	1	Stone	70	left	first	0
Saturn	male	adult	2018	1	Stone	71	left	first	0
Saturn	male	adult	2018	1	Stone	72	right	correct	1
Saturn	male	adult	2018	1	Stone	73	left	first	0
Saturn	male	adult	2018	1	Stone	74	right	correct	1
Saturn	male	adult	2018	1	Stone	75	left	correct	1
Saturn	male	adult	2018	1	Stone	76	left	correct	1
Saturn	male	adult	2018	1	Stone	77	right	first	0
Saturn	male	adult	2018	1	Stone	78	left	correct	1
Saturn	male	adult	2018	1	Stone	79	right	first	0
Saturn	male	adult	2018	1	Stone	80	right	correct	1
Saturn	male	adult	2018	1	Stone	81	right	correct	1
Saturn	male	adult	2018	1	Stone	82	left	correct	1
Saturn	male	adult	2018	1	Stone	83	right	first	0
Saturn	male	adult	2018	1	Stone	84	right	correct	1
Saturn	male	adult	2018	1	Stone	85	left	correct	1
Saturn	male	adult	2018	1	Stone	86	right	correct	1
Saturn	male	adult	2018	1	Stone	87	left	first	0
Saturn	male	adult	2018	1	Stone	88	left	correct	1
Saturn	male	adult	2018	1	Stone	89	right	first	0
Saturn	male	adult	2018	1	Stone	90	left	correct	1
Saturn	male	adult	2018	1	Stone	91	left	correct	1
Saturn	male	adult	2018	1	Stone	92	right	correct	1
Saturn	male	adult	2018	1	Stone	93	left	correct	1
Saturn	male	adult	2018	1	Stone	94	right	correct	1
Saturn	male	adult	2018	1	Stone	95	left	correct	1
Saturn	male	adult	2018	1	Stone	96	left	correct	1
Saturn	male	adult	2018	1	Stone	97	right	correct	1
Uranus	female	adult	2018	1	Stick	1	right	correct	1
Uranus	female	adult	2018	1	Stick	2	left	first	0
Uranus	female	adult	2018	1	Stick	3	right	correct	1
Uranus	female	adult	2018	1	Stick	4	left	first	0
Uranus	female	adult	2018	1	Stick	5	right	correct	1
Uranus	female	adult	2018	1	Stick	6	left	first	0
Uranus	female	adult	2018	1	Stick	7	right	correct	1
Uranus	female	adult	2018	1	Stick	8	left	first	0
Uranus	female	adult	2018	1	Stick	9	left	first	0
Uranus	female	adult	2018	1	Stick	10	right	correct	1
Uranus	female	adult	2018	1	Stick	11	left	first	0
Uranus	female	adult	2018	1	Stick	12	right	correct	1
Uranus	female	adult	2018	1	Stick	13	left	first	0
Uranus	female	adult	2018	1	Stick	14	right	correct	1
Uranus	female	adult	2018	1	Stick	15	left	first	0
Uranus	female	adult	2018	1	Stick	16	left	correct	1
Uranus	female	adult	2018	1	Stick	17	right	correct	1
Uranus	female	adult	2018	1	Stick	18	right	correct	1
Uranus	female	adult	2018	1	Stick	19	left	first	0
Uranus	female	adult	2018	1	Stick	20	left	correct	1
Uranus	female	adult	2018	1	Stick	21	right	correct	1
Uranus	female	adult	2018	1	Stick	22	left	first	0
Uranus	female	adult	2018	1	Stick	23	left	correct	1
Uranus	female	adult	2018	1	Stick	24	left	correct	1
Uranus	female	adult	2018	1	Stick	25	right	correct	1
Uranus	female	adult	2018	1	Stick	26	left	correct	1
Uranus	female	adult	2018	1	Stick	27	right	correct	1
Uranus	female	adult	2018	1	Stick	28	right	correct	1
Uranus	female	adult	2018	1	Stick	29	left	correct	1
Uranus	female	adult	2018	1	Stick	30	right	correct	1
Uranus	female	adult	2018	1	Stick	31	left	correct	1
Uranus	female	adult	2018	1	Stone	1	right	third	0
Uranus	female	adult	2018	1	Stone	2	left	first	0
Uranus	female	adult	2018	1	Stone	3	right	third	0
Uranus	female	adult	2018	1	Stone	4	right	correct	1
Uranus	female	adult	2018	1	Stone	5	left	first	0
Uranus	female	adult	2018	1	Stone	6	left	first	0
Uranus	female	adult	2018	1	Stone	7	right	third	0
Uranus	female	adult	2018	1	Stone	8	left	correct	1
Uranus	female	adult	2018	1	Stone	9	right	third	0
Uranus	female	adult	2018	1	Stone	10	left	first	0
Uranus	female	adult	2018	1	Stone	11	right	third	0
Uranus	female	adult	2018	1	Stone	12	right	correct	1
Uranus	female	adult	2018	1	Stone	13	left	correct	1
Uranus	female	adult	2018	1	Stone	14	right	first	0
Uranus	female	adult	2018	1	Stone	15	left	correct	1
Uranus	female	adult	2018	1	Stone	16	right	first	0
Uranus	female	adult	2018	1	Stone	17	right	first	0
Uranus	female	adult	2018	1	Stone	18	left	third	0
Uranus	female	adult	2018	1	Stone	19	left	correct	1
Uranus	female	adult	2018	1	Stone	20	right	first	0
Uranus	female	adult	2018	1	Stone	21	left	first	0
Uranus	female	adult	2018	1	Stone	22	right	third	0
Uranus	female	adult	2018	1	Stone	23	right	third	0
Uranus	female	adult	2018	1	Stone	24	left	correct	1
Uranus	female	adult	2018	1	Stone	25	right	first	0
Uranus	female	adult	2018	1	Stone	26	right	first	0
Uranus	female	adult	2018	1	Stone	27	left	correct	1
Uranus	female	adult	2018	1	Stone	28	left	correct	1
Uranus	female	adult	2018	1	Stone	29	right	first	0
Uranus	female	adult	2018	1	Stone	30	left	correct	1
Uranus	female	adult	2018	1	Stone	31	right	first	0
Uranus	female	adult	2018	1	Stone	32	right	first	0
Uranus	female	adult	2018	1	Stone	33	right	first	0
Uranus	female	adult	2018	1	Stone	34	left	correct	1
Uranus	female	adult	2018	1	Stone	35	right	first	0
Uranus	female	adult	2018	1	Stone	36	left	first	0
Uranus	female	adult	2018	1	Stone	37	left	correct	1
Uranus	female	adult	2018	1	Stone	38	right	first	0
Uranus	female	adult	2018	1	Stone	39	right	first	0
Uranus	female	adult	2018	1	Stone	40	left	correct	1
Uranus	female	adult	2018	1	Stone	41	right	first	0
Uranus	female	adult	2018	1	Stone	42	right	first	0
Uranus	female	adult	2018	1	Stone	43	right	first	0
Uranus	female	adult	2018	1	Stone	44	left	correct	1
Uranus	female	adult	2018	1	Stone	45	left	correct	1
Uranus	female	adult	2018	1	Stone	46	right	first	0
Uranus	female	adult	2018	1	Stone	47	left	correct	1
Uranus	female	adult	2018	1	Stone	48	right	first	0
Uranus	female	adult	2018	1	Stone	49	left	correct	1
Uranus	female	adult	2018	1	Stone	50	left	correct	1
Uranus	female	adult	2018	1	Stone	51	right	correct	1
Uranus	female	adult	2018	1	Stone	52	left	first	0
Uranus	female	adult	2018	1	Stone	53	left	first	0
Uranus	female	adult	2018	1	Stone	54	right	first	0
Uranus	female	adult	2018	1	Stone	55	left	correct	1
Uranus	female	adult	2018	1	Stone	56	right	first	0
Uranus	female	adult	2018	1	Stone	57	right	first	0
Uranus	female	adult	2018	1	Stone	58	left	correct	1
Uranus	female	adult	2018	1	Stone	59	right	first	0
Uranus	female	adult	2018	1	Stone	60	left	correct	1
Uranus	female	adult	2018	1	Stone	61	left	correct	1
Uranus	female	adult	2018	1	Stone	62	right	first	0
Uranus	female	adult	2018	1	Stone	63	right	first	0
Uranus	female	adult	2018	1	Stone	64	right	first	0
Uranus	female	adult	2018	1	Stone	65	left	correct	1
Uranus	female	adult	2018	1	Stone	66	right	first	0
Uranus	female	adult	2018	1	Stone	67	left	correct	1
Uranus	female	adult	2018	1	Stone	68	left	correct	1
Uranus	female	adult	2018	1	Stone	69	right	first	0
Uranus	female	adult	2018	1	Stone	70	left	correct	1
Uranus	female	adult	2018	1	Stone	71	left	correct	1
Uranus	female	adult	2018	1	Stone	72	right	first	0
Uranus	female	adult	2018	1	Stone	73	right	first	0
Uranus	female	adult	2018	1	Stone	74	left	correct	1
Uranus	female	adult	2018	1	Stone	75	right	first	0
Uranus	female	adult	2018	1	Stone	76	left	correct	1
Uranus	female	adult	2018	1	Stone	77	right	first	0
Uranus	female	adult	2018	1	Stone	78	right	first	0
Uranus	female	adult	2018	1	Stone	79	left	correct	1
Uranus	female	adult	2018	1	Stone	80	right	first	0
Uranus	female	adult	2018	1	Stone	81	right	correct	1
Uranus	female	adult	2018	1	Stone	82	left	correct	1
Uranus	female	adult	2018	1	Stone	83	right	first	0
Uranus	female	adult	2018	1	Stone	84	right	first	0
Uranus	female	adult	2018	1	Stone	85	left	first	0
Uranus	female	adult	2018	1	Stone	86	right	first	0
Uranus	female	adult	2018	1	Stone	87	left	correct	1
Uranus	female	adult	2018	1	Stone	88	left	correct	1
Uranus	female	adult	2018	1	Stone	89	right	first	0
Uranus	female	adult	2018	1	Stone	90	left	correct	1
Uranus	female	adult	2018	1	Stone	91	right	first	0
Uranus	female	adult	2018	1	Stone	92	right	first	0
Uranus	female	adult	2018	1	Stone	93	right	first	0
Uranus	female	adult	2018	1	Stone	94	right	first	0
Uranus	female	adult	2018	1	Stone	95	right	correct	1
Uranus	female	adult	2018	1	Stone	96	right	first	0
Uranus	female	adult	2018	1	Stone	97	right	first	0
Uranus	female	adult	2018	1	Stone	98	right	first	0
Uranus	female	adult	2018	1	Stone	99	left	correct	1
Uranus	female	adult	2018	1	Stone	100	left	first	0
Uranus	female	adult	2018	1	Stone	101	left	correct	1
Uranus	female	adult	2018	1	Stone	102	right	first	0
Uranus	female	adult	2018	1	Stone	103	right	first	0
Uranus	female	adult	2018	1	Stone	104	right	correct	1
Uranus	female	adult	2018	1	Stone	105	left	first	0
Uranus	female	adult	2018	1	Stone	106	right	first	0
Uranus	female	adult	2018	1	Stone	107	left	correct	1
Uranus	female	adult	2018	1	Stone	108	left	correct	1
Uranus	female	adult	2018	1	Stone	109	right	first	0
Uranus	female	adult	2018	1	Stone	110	right	first	0
Uranus	female	adult	2018	1	Stone	111	left	first	0
Uranus	female	adult	2018	1	Stone	112	right	first	0
Uranus	female	adult	2018	1	Stone	113	right	first	0
Uranus	female	adult	2018	1	Stone	114	left	correct	1
Uranus	female	adult	2018	1	Stone	115	right	correct	1
Uranus	female	adult	2018	1	Stone	116	left	correct	1
Uranus	female	adult	2018	1	Stone	117	left	correct	1
Uranus	female	adult	2018	1	Stone	118	right	correct	1
Uranus	female	adult	2018	1	Stone	119	left	correct	1
Uranus	female	adult	2018	1	Stone	120	right	first	0
Uranus	female	adult	2018	1	Stone	121	right	first	0
Uranus	female	adult	2018	1	Stone	122	left	correct	1
Uranus	female	adult	2018	1	Stone	123	right	first	0
Uranus	female	adult	2018	1	Stone	124	right	first	0
Uranus	female	adult	2018	1	Stone	125	left	correct	1
Uranus	female	adult	2018	1	Stone	126	right	first	0
Uranus	female	adult	2018	1	Stone	127	left	correct	1
Uranus	female	adult	2018	1	Stone	128	left	correct	1
Uranus	female	adult	2018	1	Stone	129	right	first	0
Uranus	female	adult	2018	1	Stone	130	left	correct	1
Uranus	female	adult	2018	1	Stone	131	left	correct	1
Uranus	female	adult	2018	1	Stone	132	right	first	0
Uranus	female	adult	2018	1	Stone	133	left	correct	1
Uranus	female	adult	2018	1	Stone	134	right	first	0
Uranus	female	adult	2018	1	Stone	135	right	first	0
Uranus	female	adult	2018	1	Stone	136	left	correct	1
Uranus	female	adult	2018	1	Stone	137	right	correct	1
Uranus	female	adult	2018	1	Stone	138	left	correct	1
Uranus	female	adult	2018	1	Stone	139	right	first	0
Uranus	female	adult	2018	1	Stone	140	left	correct	1
Uranus	female	adult	2018	1	Stone	141	right	first	0
Uranus	female	adult	2018	1	Stone	142	left	correct	1
Uranus	female	adult	2018	1	Stone	143	left	correct	1
Uranus	female	adult	2018	1	Stone	144	right	first	0
Uranus	female	adult	2018	1	Stone	145	left	correct	1
Uranus	female	adult	2018	1	Stone	146	right	first	0
Uranus	female	adult	2018	1	Stone	147	right	first	0
Uranus	female	adult	2018	1	Stone	148	left	correct	1
Uranus	female	adult	2018	1	Stone	149	right	first	0
Uranus	female	adult	2018	1	Stone	150	left	correct	1
Uranus	female	adult	2018	1	Stone	151	left	correct	1
Uranus	female	adult	2018	1	Stone	152	right	first	0
Uranus	female	adult	2018	1	Stone	153	left	correct	1
Uranus	female	adult	2018	1	Stone	154	right	first	0
Uranus	female	adult	2018	1	Stone	155	left	correct	1
Uranus	female	adult	2018	1	Stone	156	right	first	0
Uranus	female	adult	2018	1	Stone	157	right	first	0
Uranus	female	adult	2018	1	Stone	158	left	correct	1
Uranus	female	adult	2018	1	Stone	159	left	correct	1
Uranus	female	adult	2018	1	Stone	160	right	first	0
Uranus	female	adult	2018	1	Stone	161	right	first	0
Uranus	female	adult	2018	1	Stone	162	left	correct	1
Uranus	female	adult	2018	1	Stone	163	right	first	0
Uranus	female	adult	2018	1	Stone	164	right	first	0
Uranus	female	adult	2018	1	Stone	165	left	correct	1
Uranus	female	adult	2018	1	Stone	166	right	first	0
Uranus	female	adult	2018	1	Stone	167	left	correct	1
Uranus	female	adult	2018	1	Stone	168	left	correct	1
Uranus	female	adult	2018	1	Stone	169	right	correct	1
Uranus	female	adult	2018	1	Stone	170	right	correct	1
Uranus	female	adult	2018	1	Stone	171	left	correct	1
Uranus	female	adult	2018	1	Stone	172	right	first	0
Uranus	female	adult	2018	1	Stone	173	left	correct	1
Uranus	female	adult	2018	1	Stone	174	right	first	0
Uranus	female	adult	2018	1	Stone	175	right	correct	1
Uranus	female	adult	2018	1	Stone	176	left	correct	1
Uranus	female	adult	2018	1	Stone	177	right	correct	1
Uranus	female	adult	2018	1	Stone	178	left	correct	1
Uranus	female	adult	2018	1	Stone	179	left	correct	1
Uranus	female	adult	2018	1	Stone	180	right	correct	1
Uranus	female	adult	2018	1	Stone	181	left	correct	1
Uranus	female	adult	2018	1	Stone	182	right	correct	1
Uranus	female	adult	2018	1	Stone	183	left	correct	1
Uranus	female	adult	2018	1	Stone	184	left	correct	1
Venus	male	juvenile	2018	1	Stick	1	right	second	0
Venus	male	juvenile	2018	1	Stick	2	left	first	0
Venus	male	juvenile	2018	1	Stick	3	right	first	0
Venus	male	juvenile	2018	1	Stick	4	right	correct	1
Venus	male	juvenile	2018	1	Stick	5	left	correct	1
Venus	male	juvenile	2018	1	Stick	6	right	first	0
Venus	male	juvenile	2018	1	Stick	7	left	correct	1
Venus	male	juvenile	2018	1	Stick	8	left	correct	1
Venus	male	juvenile	2018	1	Stick	9	right	first	0
Venus	male	juvenile	2018	1	Stick	10	left	correct	1
Venus	male	juvenile	2018	1	Stick	11	left	correct	1
Venus	male	juvenile	2018	1	Stick	12	right	first	0
Venus	male	juvenile	2018	1	Stick	13	left	correct	1
Venus	male	juvenile	2018	1	Stick	14	left	correct	1
Venus	male	juvenile	2018	1	Stick	15	right	first	0
Venus	male	juvenile	2018	1	Stick	16	left	correct	1
Venus	male	juvenile	2018	1	Stick	17	right	first	0
Venus	male	juvenile	2018	1	Stick	18	right	first	0
Venus	male	juvenile	2018	1	Stick	19	left	correct	1
Venus	male	juvenile	2018	1	Stick	20	right	first	0
Venus	male	juvenile	2018	1	Stick	21	right	correct	1
Venus	male	juvenile	2018	1	Stick	22	left	correct	1
Venus	male	juvenile	2018	1	Stick	23	right	first	0
Venus	male	juvenile	2018	1	Stick	24	left	correct	1
Venus	male	juvenile	2018	1	Stick	25	right	first	0
Venus	male	juvenile	2018	1	Stick	26	right	first	0
Venus	male	juvenile	2018	1	Stick	27	left	correct	1
Venus	male	juvenile	2018	1	Stick	28	left	correct	1
Venus	male	juvenile	2018	1	Stick	29	right	first	0
Venus	male	juvenile	2018	1	Stick	30	left	correct	1
Venus	male	juvenile	2018	1	Stick	31	left	correct	1
Venus	male	juvenile	2018	1	Stick	32	right	first	0
Venus	male	juvenile	2018	1	Stick	33	right	correct	1
Venus	male	juvenile	2018	1	Stick	34	left	correct	1
Venus	male	juvenile	2018	1	Stick	35	right	first	0
Venus	male	juvenile	2018	1	Stick	36	left	correct	1
Venus	male	juvenile	2018	1	Stick	37	left	correct	1
Venus	male	juvenile	2018	1	Stick	38	right	first	0
Venus	male	juvenile	2018	1	Stick	39	left	correct	1
Venus	male	juvenile	2018	1	Stick	40	right	correct	1
Venus	male	juvenile	2018	1	Stick	41	right	first	0
Venus	male	juvenile	2018	1	Stick	42	left	correct	1
Venus	male	juvenile	2018	1	Stick	43	right	first	0
Venus	male	juvenile	2018	1	Stick	44	left	correct	1
Venus	male	juvenile	2018	1	Stick	45	right	correct	1
Venus	male	juvenile	2018	1	Stick	46	right	correct	1
Venus	male	juvenile	2018	1	Stick	47	left	correct	1
Venus	male	juvenile	2018	1	Stick	48	left	correct	1
Venus	male	juvenile	2018	1	Stick	49	right	correct	1
Venus	male	juvenile	2018	1	Stick	50	left	correct	1
Venus	male	juvenile	2018	1	Stick	51	right	correct	1
Venus	male	juvenile	2018	1	Stick	52	left	correct	1
Venus	male	juvenile	2018	1	Stone	1	left	first	0
Venus	male	juvenile	2018	1	Stone	2	right	first	0
Venus	male	juvenile	2018	1	Stone	3	left	correct	1
Venus	male	juvenile	2018	1	Stone	4	right	correct	1
Venus	male	juvenile	2018	1	Stone	5	right	first	0
Venus	male	juvenile	2018	1	Stone	6	left	correct	1
Venus	male	juvenile	2018	1	Stone	7	right	first	0
Venus	male	juvenile	2018	1	Stone	8	left	correct	1
Venus	male	juvenile	2018	1	Stone	9	left	correct	1
Venus	male	juvenile	2018	1	Stone	10	right	first	0
Venus	male	juvenile	2018	1	Stone	11	right	second	0
Venus	male	juvenile	2018	1	Stone	12	left	first	0
Venus	male	juvenile	2018	1	Stone	13	right	first	0
Venus	male	juvenile	2018	1	Stone	14	left	correct	1
Venus	male	juvenile	2018	1	Stone	15	right	first	0
Venus	male	juvenile	2018	1	Stone	16	right	first	0
Venus	male	juvenile	2018	1	Stone	17	left	first	0
Venus	male	juvenile	2018	1	Stone	18	left	correct	1
Venus	male	juvenile	2018	1	Stone	19	right	first	0
Venus	male	juvenile	2018	1	Stone	20	left	correct	1
Venus	male	juvenile	2018	1	Stone	21	left	correct	1
Venus	male	juvenile	2018	1	Stone	22	right	first	0
Venus	male	juvenile	2018	1	Stone	23	left	correct	1
Venus	male	juvenile	2018	1	Stone	24	right	first	0
Venus	male	juvenile	2018	1	Stone	25	right	first	0
Venus	male	juvenile	2018	1	Stone	26	left	correct	1
Venus	male	juvenile	2018	1	Stone	27	right	first	0
Venus	male	juvenile	2018	1	Stone	28	left	correct	1
Venus	male	juvenile	2018	1	Stone	29	left	correct	1
Venus	male	juvenile	2018	1	Stone	30	right	correct	1
Venus	male	juvenile	2018	1	Stone	31	right	first	0
Venus	male	juvenile	2018	1	Stone	32	left	correct	1
Venus	male	juvenile	2018	1	Stone	33	left	correct	1
Venus	male	juvenile	2018	1	Stone	34	right	first	0
Venus	male	juvenile	2018	1	Stone	35	left	correct	1
Venus	male	juvenile	2018	1	Stone	36	right	correct	1
Venus	male	juvenile	2018	1	Stone	37	right	correct	1
Venus	male	juvenile	2018	1	Stone	38	left	first	0
Venus	male	juvenile	2018	1	Stone	39	right	first	0
Venus	male	juvenile	2018	1	Stone	40	left	correct	1
Venus	male	juvenile	2018	1	Stone	41	left	correct	1
Venus	male	juvenile	2018	1	Stone	42	right	first	0
Venus	male	juvenile	2018	1	Stone	43	left	correct	1
Venus	male	juvenile	2018	1	Stone	44	right	first	0
Venus	male	juvenile	2018	1	Stone	45	left	correct	1
Venus	male	juvenile	2018	1	Stone	46	left	correct	1
Venus	male	juvenile	2018	1	Stone	47	right	correct	1
Venus	male	juvenile	2018	1	Stone	48	left	correct	1
Venus	male	juvenile	2018	1	Stone	49	right	first	0
Venus	male	juvenile	2018	1	Stone	50	right	first	0
Venus	male	juvenile	2018	1	Stone	51	right	first	0
Venus	male	juvenile	2018	1	Stone	52	left	first	0
Venus	male	juvenile	2018	1	Stone	53	right	first	0
Venus	male	juvenile	2018	1	Stone	54	left	first	0
Venus	male	juvenile	2018	1	Stone	55	left	correct	1
Venus	male	juvenile	2018	1	Stone	56	right	correct	1
Venus	male	juvenile	2018	1	Stone	57	left	correct	1
Venus	male	juvenile	2018	1	Stone	58	right	correct	1
Venus	male	juvenile	2018	1	Stone	59	right	correct	1
Venus	male	juvenile	2018	1	Stone	60	left	correct	1
Venus	male	juvenile	2018	1	Stone	61	left	correct	1
Venus	male	juvenile	2018	1	Stone	62	right	first	0
Venus	male	juvenile	2018	1	Stone	63	left	correct	1
Venus	male	juvenile	2018	1	Stone	64	left	first	0
Venus	male	juvenile	2018	1	Stone	65	right	first	0
Venus	male	juvenile	2018	1	Stone	66	left	first	0
Venus	male	juvenile	2018	1	Stone	67	right	correct	1
Venus	male	juvenile	2018	1	Stone	68	left	first	0
Venus	male	juvenile	2018	1	Stone	69	right	first	0
Venus	male	juvenile	2018	1	Stone	70	right	correct	1
Venus	male	juvenile	2018	1	Stone	71	right	first	0
Venus	male	juvenile	2018	1	Stone	72	left	correct	1
Venus	male	juvenile	2018	1	Stone	73	right	first	0
Venus	male	juvenile	2018	1	Stone	74	left	correct	1
Venus	male	juvenile	2018	1	Stone	75	left	correct	1
Venus	male	juvenile	2018	1	Stone	76	right	first	0
Venus	male	juvenile	2018	1	Stone	77	right	correct	1
Venus	male	juvenile	2018	1	Stone	78	left	correct	1
Venus	male	juvenile	2018	1	Stone	79	right	correct	1
Venus	male	juvenile	2018	1	Stone	80	left	correct	1
Venus	male	juvenile	2018	1	Stone	81	left	first	0
Venus	male	juvenile	2018	1	Stone	82	right	correct	1
Venus	male	juvenile	2018	1	Stone	83	left	first	0
Venus	male	juvenile	2018	1	Stone	84	left	correct	1
Venus	male	juvenile	2018	1	Stone	85	right	correct	1
Venus	male	juvenile	2018	1	Stone	86	right	first	0
Venus	male	juvenile	2018	1	Stone	87	left	first	0
Venus	male	juvenile	2018	1	Stone	88	right	first	0
Venus	male	juvenile	2018	1	Stone	89	left	correct	1
Venus	male	juvenile	2018	1	Stone	90	right	first	0
Venus	male	juvenile	2018	1	Stone	91	left	correct	1
Venus	male	juvenile	2018	1	Stone	92	right	correct	1
Venus	male	juvenile	2018	1	Stone	93	left	correct	1
Venus	male	juvenile	2018	1	Stone	94	left	first	0
Venus	male	juvenile	2018	1	Stone	95	right	correct	1
Venus	male	juvenile	2018	1	Stone	96	left	correct	1
Venus	male	juvenile	2018	1	Stone	97	right	correct	1
Venus	male	juvenile	2018	1	Stone	98	right	correct	1
Venus	male	juvenile	2018	1	Stone	99	left	correct	1
Venus	male	juvenile	2018	1	Stone	100	right	first	0
Venus	male	juvenile	2018	1	Stone	101	right	correct	1
Venus	male	juvenile	2018	1	Stone	102	left	correct	1
Venus	male	juvenile	2018	1	Stone	103	right	correct	1
Venus	male	juvenile	2018	1	Stone	104	right	correct	1
Venus	male	juvenile	2018	1	Stone	105	left	correct	1
Venus	male	juvenile	2018	1	Stone	106	left	correct	1
Venus	male	juvenile	2018	1	Stone	107	right	correct	1
Venus	male	juvenile	2018	1	Stone	108	left	first	0

## Sheet: Exp 2 Goal Representation
Individual	Sex	Age	Trials_No	Trial_Type	Initial_tool	Side_Correct_Subgoal	Goal-App	Behaviour	Choice		Trial Type	Stick	Stick to Stone to Food
Mercury	female	adult	1	Stick	Stick	left	Tube	first	0			Stone	Stone to Stick to Food
Mercury	female	adult	2	Short	Stone	NA	Short	first	0			Shortcut	Stone directly to Food
Mercury	female	adult	3	Stone	Stone	left	Door	first	0		Side_Correct_Tool	not available for Shortcut Trial
Mercury	female	adult	4	Stick	Stick	right	Tube	correct	1		Behaviour	correct	stick to stone to food; stone to stick to food
Mercury	female	adult	5	Short	Stone	NA	Short	first	0			first action error	going with initial tool to distractor apparatus
Mercury	female	adult	6	Stone	Stone	right	Door	correct	1			second action error	initial action was correct, but then inserted tool into distractor apparatus
Mercury	female	adult	7	Short	Stone	NA	Short	first	0			third action error	inserting initial tool into final apparatus
Mercury	female	adult	8	Stone	Stone	left	Door	first	0
Mercury	female	adult	9	Stick	Stick	right	Tube	first	0
Mercury	female	adult	10	Short	Stone	NA	Short	correct	1
Mercury	female	adult	11	Stone	Stone	right	Door	correct	1
Mercury	female	adult	12	Stick	Stick	left	Tube	first	0
Mercury	female	adult	13	Short	Stone	NA	Short	correct	1
Mercury	female	adult	14	Stick	Stick	right	Tube	second	0
Mercury	female	adult	15	Stone	Stone	right	Door	correct	1
Mercury	female	adult	16	Stone	Stone	left	Door	first	0
Mercury	female	adult	17	Short	Stone	NA	Short	correct	1
Mercury	female	adult	18	Stick	Stick	left	Tube	correct	1
Mercury	female	adult	19	Short	Stone	NA	Short	correct	1
Mercury	female	adult	20	Stick	Stick	left	Tube	second	0
Mercury	female	adult	21	Short	Stone	NA	Short	correct	1
Mercury	female	adult	22	Stone	Stone	right	Door	correct	1
Mercury	female	adult	23	Short	Stone	NA	Short	correct	1
Mercury	female	adult	24	Stick	Stick	right	Tube	second	0
Mercury	female	adult	25	Stone	Stone	left	Door	correct	1
Mercury	female	adult	26	Stone	Stone	right	Door	correct	1
Mercury	female	adult	27	Short	Stone	NA	Short	correct	1
Mercury	female	adult	28	Stick	Stick	right	Tube	first	0
Mercury	female	adult	29	Stone	Stone	left	Door	first	0
Mercury	female	adult	30	Short	Stone	NA	Short	first	0
Mercury	female	adult	31	Stick	Stick	left	Tube	first	0
Mercury	female	adult	32	Short	Stone	NA	Short	correct	1
Mercury	female	adult	33	Stone	Stone	right	Door	correct	1
Mercury	female	adult	34	Short	Stone	NA	Short	correct	1
Mercury	female	adult	35	Stick	Stick	left	Tube	second	0
Mercury	female	adult	36	Stick	Stick	right	Tube	second	0
Mercury	female	adult	37	Stone	Stone	left	Door	first	0
Mercury	female	adult	38	Short	Stone	NA	Short	correct	1
Mercury	female	adult	39	Stone	Stone	right	Door	correct	1
Mercury	female	adult	40	Stone	Stone	left	Door	correct	1
Mercury	female	adult	41	Stick	Stick	right	Tube	correct	1
Mercury	female	adult	42	Stone	Stone	right	Door	correct	1
Mercury	female	adult	43	Short	Stone	NA	Short	correct	1
Mercury	female	adult	44	Stick	Stick	right	Tube	second	0
Mercury	female	adult	45	Stone	Stone	right	Door	correct	1
Mercury	female	adult	46	Short	Stone	NA	Short	first	0
Mercury	female	adult	47	Stick	Stick	right	Tube	second	0
Mercury	female	adult	48	Stone	Stone	left	Door	second	0
Mercury	female	adult	49	Stick	Stick	left	Tube	first	0
Mercury	female	adult	50	Short	Stone	NA	Short	correct	1
Mercury	female	adult	51	Stick	Stick	left	Tube	correct	1
Mercury	female	adult	52	Short	Stone	NA	Short	correct	1
Mercury	female	adult	53	Stone	Stone	right	Door	correct	1
Mercury	female	adult	54	Short	Stone	NA	Short	correct	1
Mercury	female	adult	55	Stick	Stick	right	Tube	second	0
Mercury	female	adult	56	Stone	Stone	left	Door	correct	1
Mercury	female	adult	57	Short	Stone	NA	Short	correct	1
Mercury	female	adult	58	Stick	Stick	right	Tube	first	0
Mercury	female	adult	59	Stone	Stone	left	Door	correct	1
Mercury	female	adult	60	Stone	Stone	right	Door	correct	1
Mercury	female	adult	61	Short	Stone	NA	Short	correct	1
Mercury	female	adult	62	Stick	Stick	left	Tube	correct	1
Mercury	female	adult	63	Short	Stone	NA	Short	correct	1
Mercury	female	adult	64	Stick	Stick	left	Tube	second	0
Mercury	female	adult	65	Short	Stone	NA	Short	correct	1
Mercury	female	adult	66	Stone	Stone	right	Door	correct	1
Mercury	female	adult	67	Short	Stone	NA	Short	correct	1
Mercury	female	adult	68	Stick	Stick	right	Tube	correct	1
Mercury	female	adult	69	Stone	Stone	left	Door	correct	1
Io	male	adult	1	Stone	Stick	right	Door	correct	1
Io	male	adult	2	Short	Stone	NA	Short	first	0
Io	male	adult	3	Stick	Stone	right	Tube	third	0
Io	male	adult	4	Stone	Stick	left	Door	correct	1
Io	male	adult	5	Stick	Stone	left	Tube	third	0
Io	male	adult	6	Short	Stone	NA	Short	correct	1
Io	male	adult	7	Stick	Stone	left	Tube	correct	1
Io	male	adult	8	Short	Stone	NA	Short	correct	1
Io	male	adult	9	Stone	Stick	right	Door	correct	1
Io	male	adult	10	Short	Stone	NA	Short	correct	1
Io	male	adult	11	Stick	Stone	right	Tube	first	0
Io	male	adult	12	Stone	Stick	left	Door	third	0
Io	male	adult	13	Short	Stone	NA	Short	correct	1
Io	male	adult	14	Stick	Stone	right	Tube	third	0
Io	male	adult	15	Stone	Stick	left	Door	correct	1
Io	male	adult	16	Stone	Stick	right	Door	correct	1
Io	male	adult	17	Short	Stone	NA	Short	correct	1
Io	male	adult	18	Stick	Stone	left	Tube	third	0
Io	male	adult	19	Short	Stone	NA	Short	correct	1
Io	male	adult	20	Stick	Stone	left	Tube	third	0
Io	male	adult	21	Short	Stone	NA	Short	correct	1
Io	male	adult	22	Stone	Stick	right	Door	correct	1
Io	male	adult	23	Short	Stone	NA	Short	correct	1
Io	male	adult	24	Stick	Stone	right	Tube	third	0
Io	male	adult	25	Stone	Stick	left	Door	correct	1
Io	male	adult	26	Stone	Stick	right	Door	third	0
Io	male	adult	27	Short	Stone	NA	Short	correct	1
Io	male	adult	28	Stick	Stone	right	Tube	third	0
Io	male	adult	29	Stone	Stick	left	Door	third	0
Io	male	adult	30	Short	Stone	NA	Short	correct	1
Io	male	adult	31	Stick	Stone	left	Tube	third	0
Io	male	adult	32	Short	Stone	NA	Short	correct	1
Io	male	adult	33	Stone	Stick	right	Door	third	0
Io	male	adult	34	Short	Stone	NA	Short	correct	1
Io	male	adult	35	Stick	Stone	left	Tube	third	0
Io	male	adult	36	Stick	Stone	right	Tube	third	0
Io	male	adult	37	Stone	Stick	left	Door	third	0
Io	male	adult	38	Short	Stone	NA	Short	correct	1
Io	male	adult	39	Stone	Stick	right	Door	third	0
Io	male	adult	40	Stone	Stick	left	Door	correct	1
Io	male	adult	41	Stick	Stone	right	Tube	third	0
Io	male	adult	42	Stone	Stick	right	Door	correct	1
Io	male	adult	43	Short	Stone	NA	Short	correct	1
Io	male	adult	44	Stick	Stone	right	Tube	third	0
Io	male	adult	45	Stick	Stone	left	Tube	correct	1
Io	male	adult	46	Short	Stone	NA	Short	first	0
Io	male	adult	47	Stone	Stick	left	Door	first	0
Io	male	adult	48	Stick	Stone	right	Tube	third	0
Io	male	adult	49	Short	Stone	NA	Short	correct	1
Io	male	adult	50	Stone	Stick	right	Door	correct	1
Io	male	adult	51	Short	Stone	NA	Short	correct	1
Io	male	adult	52	Stone	Stick	left	Door	correct	1
Io	male	adult	53	Stick	Stone	right	Tube	third	0
Io	male	adult	54	Short	Stone	NA	Short	correct	1
Io	male	adult	55	Stone	Stick	right	Door	third	0
Io	male	adult	56	Stick	Stone	left	Tube	third	0
Io	male	adult	57	Short	Stone	NA	Short	correct	1
Io	male	adult	58	Stick	Stone	right	Tube	third	0
Io	male	adult	59	Stone	Stick	left	Door	correct	1
Io	male	adult	60	Stone	Stick	right	Door	first	0
Io	male	adult	61	Short	Stone	NA	Short	correct	1
Io	male	adult	62	Stick	Stone	left	Tube	third	0
Io	male	adult	63	Short	Stone	NA	Short	correct	1
Io	male	adult	64	Stick	Stone	left	Tube	third	0
Io	male	adult	65	Short	Stone	NA	Short	correct	1
Io	male	adult	66	Stone	Stick	right	Door	first	0
Io	male	adult	67	Short	Stone	NA	Short	correct	1
Io	male	adult	68	Stick	Stone	right	Tube	third	0
Io	male	adult	69	Stone	Stick	left	Door	third	0
Io	male	adult	70	Stone	Stick	right	Door	correct	1
Io	male	adult	71	Short	Stone	NA	Short	correct	1
Io	male	adult	72	Stick	Stone	right	Tube	third	0
Io	male	adult	73	Stone	Stick	left	Door	correct	1
Io	male	adult	74	Short	Stone	NA	Short	correct	1
Io	male	adult	75	Stick	Stone	left	Tube	third	0
Io	male	adult	76	Short	Stone	NA	Short	correct	1
Io	male	adult	77	Stone	Stick	right	Door	correct	1
Io	male	adult	78	Short	Stone	NA	Short	correct	1
Io	male	adult	79	Stick	Stone	left	Tube	third	0
Io	male	adult	80	Stick	Stone	right	Tube	third	0
Io	male	adult	81	Stone	Stick	left	Door	first	0
Io	male	adult	82	Short	Stone	NA	Short	correct	1
Io	male	adult	83	Stone	Stick	right	Door	first	0
Io	male	adult	84	Stone	Stick	left	Door	correct	1
Io	male	adult	85	Stick	Stone	right	Tube	third	0
Io	male	adult	86	Stone	Stick	right	Door	correct	1
Io	male	adult	87	Short	Stone	NA	Short	correct	1
Io	male	adult	88	Stick	Stone	right	Tube	third	0
Io	male	adult	89	Stone	Stick	right	Door	correct	1
Io	male	adult	90	Short	Stone	NA	Short	correct	1
Io	male	adult	91	Stick	Stone	right	Tube	third	0
Io	male	adult	92	Stone	Stick	left	Door	first	0
Io	male	adult	93	Stick	Stone	left	Tube	third	0
Io	male	adult	94	Short	Stone	NA	Short	correct	1
Io	male	adult	95	Stick	Stone	left	Tube	third	0
Io	male	adult	96	Short	Stone	NA	Short	correct	1
Io	male	adult	97	Stone	Stick	right	Door	correct	1
Io	male	adult	98	Short	Stone	NA	Short	correct	1
Io	male	adult	99	Stick	Stone	right	Tube	third	0
Io	male	adult	100	Stone	Stick	left	Door	correct	1
Io	male	adult	101	Short	Stone	NA	Short	correct	1
Io	male	adult	102	Stick	Stone	right	Tube	third	0
Io	male	adult	103	Stone	Stick	left	Door	first	0
Io	male	adult	104	Stone	Stick	right	Door	first	0
Io	male	adult	105	Short	Stone	NA	Short	correct	1
Io	male	adult	106	Stick	Stone	left	Tube	third	0
Io	male	adult	107	Short	Stone	NA	Short	correct	1
Io	male	adult	108	Stick	Stone	left	Tube	third	0
Io	male	adult	109	Short	Stone	NA	Short	correct	1
Io	male	adult	110	Stone	Stick	right	Door	correct	1
Io	male	adult	111	Short	Stone	NA	Short	correct	1
Io	male	adult	112	Stick	Stone	right	Tube	third	0
Io	male	adult	113	Stone	Stick	left	Door	third	0
Io	male	adult	114	Stone	Stick	right	Door	correct	1
Io	male	adult	115	Short	Stone	NA	Short	correct	1
Io	male	adult	116	Stick	Stone	right	Tube	third	0
Io	male	adult	117	Stone	Stick	left	Door	correct	1
Io	male	adult	118	Short	Stone	NA	Short	correct	1
Io	male	adult	119	Stick	Stone	left	Tube	third	0
Io	male	adult	120	Short	Stone	NA	Short	correct	1
Neptune	female	juvenile	1	Stone	Stick	right	Door	correct	1
Neptune	female	juvenile	2	Short	Stone	NA	Short	correct	1
Neptune	female	juvenile	3	Stick	Stone	right	Tube	correct	1
Neptune	female	juvenile	4	Stone	Stick	left	Door	first	0
Neptune	female	juvenile	5	Stick	Stone	left	Tube	first	0
Neptune	female	juvenile	6	Short	Stone	NA	Short	correct	1
Neptune	female	juvenile	7	Stick	Stone	left	Tube	first	0
Neptune	female	juvenile	8	Short	Stone	NA	Short	first	0
Neptune	female	juvenile	9	Stone	Stick	right	Door	correct	1
Neptune	female	juvenile	10	Short	Stone	NA	Short	correct	1
Neptune	female	juvenile	11	Stick	Stone	right	Tube	correct	1
Neptune	female	juvenile	12	Stone	Stick	left	Door	correct	1
Neptune	female	juvenile	13	Short	Stone	NA	Short	correct	1
Neptune	female	juvenile	14	Stick	Stone	right	Tube	correct	1
Neptune	female	juvenile	15	Stone	Stick	left	Door	correct	1
Neptune	female	juvenile	16	Stone	Stick	right	Door	correct	1
Neptune	female	juvenile	17	Short	Stone	NA	Short	correct	1
Neptune	female	juvenile	18	Stick	Stone	left	Tube	first	0
Neptune	female	juvenile	19	Short	Stone	NA	Short	correct	1
Neptune	female	juvenile	20	Stick	Stone	left	Tube	correct	1
Neptune	female	juvenile	21	Short	Stone	NA	Short	correct	1
Neptune	female	juvenile	22	Stone	Stick	right	Door	correct	1
Neptune	female	juvenile	23	Short	Stone	NA	Short	correct	1
Neptune	female	juvenile	24	Stick	Stone	right	Tube	correct	1
Neptune	female	juvenile	25	Stone	Stick	left	Door	first	0
Triton	female	juvenile	1	Stick	Stone	left	Tube	correct	1
Triton	female	juvenile	2	Short	Stone	NA	Short	first	0
Triton	female	juvenile	3	Stone	Stick	left	Door	correct	1
Triton	female	juvenile	4	Stick	Stone	right	Tube	first	0
Triton	female	juvenile	5	Short	Stone	NA	Short	first	0
Triton	female	juvenile	6	Stone	Stick	right	Door	correct	1
Triton	female	juvenile	7	Short	Stone	NA	Short	first	0
Triton	female	juvenile	8	Stone	Stick	left	Door	first	0
Triton	female	juvenile	9	Stick	Stone	right	Tube	correct	1
Triton	female	juvenile	10	Short	Stone	NA	Short	first	0
Triton	female	juvenile	11	Stone	Stick	right	Door	first	0
Triton	female	juvenile	12	Stick	Stone	left	Tube	first	0
Triton	female	juvenile	13	Short	Stone	NA	Short	first	0
Triton	female	juvenile	14	Stick	Stone	right	Tube	correct	1
Triton	female	juvenile	15	Stone	Stick	right	Door	correct	1
Triton	female	juvenile	16	Stone	Stick	left	Door	correct	1
Triton	female	juvenile	17	Short	Stone	NA	Short	first	0
Triton	female	juvenile	18	Stick	Stone	left	Tube	first	0
Triton	female	juvenile	19	Short	Stone	NA	Short	first	0
Triton	female	juvenile	20	Stick	Stone	left	Tube	correct	1
Triton	female	juvenile	21	Short	Stone	NA	Short	first	0
Triton	female	juvenile	22	Stone	Stick	right	Door	correct	1
Triton	female	juvenile	23	Short	Stone	NA	Short	first	0
Triton	female	juvenile	24	Stick	Stone	right	Tube	first	0
Triton	female	juvenile	25	Stone	Stick	left	Door	correct	1
Triton	female	juvenile	26	Stone	Stick	right	Door	correct	1
Triton	female	juvenile	27	Short	Stone	NA	Short	first	0
Triton	female	juvenile	28	Stick	Stone	right	Tube	correct	1
Triton	female	juvenile	29	Stone	Stick	left	Door	correct	1
Triton	female	juvenile	30	Short	Stone	NA	Short	correct	1
Triton	female	juvenile	31	Stick	Stone	left	Tube	correct	1
Triton	female	juvenile	32	Short	Stone	NA	Short	correct	1
Triton	female	juvenile	33	Stone	Stick	right	Door	correct	1
Triton	female	juvenile	34	Short	Stone	NA	Short	correct	1
Triton	female	juvenile	35	Stick	Stone	left	Tube	correct	1
Triton	female	juvenile	36	Stick	Stone	right	Tube	correct	1
Triton	female	juvenile	37	Stone	Stick	left	Door	correct	1
Triton	female	juvenile	38	Short	Stone	NA	Short	correct	1
Triton	female	juvenile	39	Stone	Stick	right	Door	correct	1
Mars	male	juvenile	1	Stone	Stick	right	Door	correct	1
Mars	male	juvenile	2	Short	Stone	NA	Short	first	0
Mars	male	juvenile	3	Stick	Stone	right	Tube	correct	1
Mars	male	juvenile	4	Stone	Stick	left	Door	correct	1
Mars	male	juvenile	5	Stick	Stone	left	Tube	first	0
Mars	male	juvenile	6	Short	Stone	NA	Short	first	0
Mars	male	juvenile	7	Stick	Stone	left	Tube	correct	1
Mars	male	juvenile	8	Short	Stone	NA	Short	correct	1
Mars	male	juvenile	9	Stone	Stick	right	Door	correct	1
Mars	male	juvenile	10	Short	Stone	NA	Short	first	0
Mars	male	juvenile	11	Stick	Stone	right	Tube	correct	1
Mars	male	juvenile	12	Stone	Stick	left	Door	correct	1
Mars	male	juvenile	13	Short	Stone	NA	Short	first	0
Mars	male	juvenile	14	Stick	Stone	right	Tube	correct	1
Mars	male	juvenile	15	Stone	Stick	left	Door	correct	1
Mars	male	juvenile	16	Stone	Stick	right	Door	correct	1
Mars	male	juvenile	17	Short	Stone	NA	Short	first	0
Mars	male	juvenile	18	Stick	Stone	left	Tube	correct	1
Mars	male	juvenile	19	Short	Stone	NA	Short	correct	1
Mars	male	juvenile	20	Stick	Stone	left	Tube	correct	1
Mars	male	juvenile	21	Short	Stone	NA	Short	correct	1
Mars	male	juvenile	22	Stone	Stick	right	Door	correct	1
Mars	male	juvenile	23	Short	Stone	NA	Short	first	0
Mars	male	juvenile	24	Stick	Stone	right	Tube	correct	1
Mars	male	juvenile	25	Stone	Stick	left	Door	correct	1
Mars	male	juvenile	26	Stone	Stick	right	Door	correct	1
Saturn	male	adult	1	Stick	Stone	left	Tube	first	0										1
Saturn	male	adult	2	Short	Stone	NA	Short	first	0										1
Saturn	male	adult	3	Stone	Stick	left	Door	first	0										0
Saturn	male	adult	4	Stick	Stone	right	Tube	correct	1										0
Saturn	male	adult	5	Short	Stone	NA	Short	first	0										1
Saturn	male	adult	6	Stone	Stick	right	Door	correct	1										0
Saturn	male	adult	7	Short	Stone	NA	Short	correct	1										1
Saturn	male	adult	8	Stone	Stick	left	Door	first	0										0
Saturn	male	adult	9	Stick	Stone	right	Tube	correct	1										1
Saturn	male	adult	10	Short	Stone	NA	Short	first	0										1
Saturn	male	adult	11	Stone	Stick	right	Door	correct	1										0
Saturn	male	adult	12	Stick	Stone	left	Tube	first	0										0
Saturn	male	adult	13	Short	Stone	NA	Short	correct	1										1
Saturn	male	adult	14	Stick	Stone	right	Tube	correct	1										0
Saturn	male	adult	15	Stone	Stick	left	Door	first	0										0
Saturn	male	adult	16	Stone	Stick	right	Door	correct	1										1
Saturn	male	adult	17	Short	Stone	NA	Short	first	0										1
Saturn	male	adult	18	Stick	Stone	left	Tube	first	0										0
Saturn	male	adult	19	Short	Stone	NA	Short	first	0										1
Saturn	male	adult	20	Stick	Stone	left	Tube	third	0										1
Saturn	male	adult	21	Short	Stone	NA	Short	first	0										0
Saturn	male	adult	22	Stone	Stick	right	Door	correct	1										1
Saturn	male	adult	23	Short	Stone	NA	Short	correct	1										1
Saturn	male	adult	24	Stick	Stone	right	Tube	third	0										0
Saturn	male	adult	25	Stone	Stick	left	Door	first	0										0
Saturn	male	adult	26	Stone	Stick	right	Door	correct	1										1
Saturn	male	adult	27	Short	Stone	NA	Short	correct	1										1
Saturn	male	adult	28	Stick	Stone	right	Tube	third	0										1
Saturn	male	adult	29	Stone	Stick	left	Door	first	0										1
Saturn	male	adult	30	Short	Stone	NA	Short	correct	1										0
Saturn	male	adult	31	Stick	Stone	left	Tube	third	0										0
Saturn	male	adult	32	Short	Stone	NA	Short	correct	1										0
Saturn	male	adult	33	Stone	Stick	right	Door	correct	1										1
Saturn	male	adult	34	Short	Stone	NA	Short	correct	1										1
Saturn	male	adult	35	Stick	Stone	left	Tube	third	0										1
Saturn	male	adult	36	Stick	Stone	right	Tube	third	0										0
Saturn	male	adult	37	Stone	Stick	left	Door	correct	1										1
Saturn	male	adult	38	Short	Stone	NA	Short	correct	1										0
Saturn	male	adult	39	Stone	Stick	right	Door	correct	1										1
Saturn	male	adult	40	Stone	Stick	left	Door	correct	1										0
Saturn	male	adult	41	Stick	Stone	right	Tube	correct	1										1
Saturn	male	adult	42	Stone	Stick	right	Door	correct	1										1
Saturn	male	adult	43	Short	Stone	NA	Short	correct	1										0
Saturn	male	adult	44	Stick	Stone	right	Tube	third	0										0
Saturn	male	adult	45	Stone	Stick	right	Door	correct	1										0
Saturn	male	adult	46	Short	Stone	NA	Short	first	0										0
Saturn	male	adult	47	Stick	Stone	right	Tube	correct	1										0
Saturn	male	adult	48	Stone	Stick	left	Door	third	0										1
Saturn	male	adult	49	Stick	Stone	left	Tube	first	0										1
Saturn	male	adult	50	Short	Stone	NA	Short	correct	1										1
Saturn	male	adult	51	Stick	Stone	left	Tube	third	0										1
Saturn	male	adult	52	Short	Stone	NA	Short	correct	1										0
Saturn	male	adult	53	Stone	Stick	right	Door	correct	1										0
Saturn	male	adult	54	Short	Stone	NA	Short	correct	1										1
Saturn	male	adult	55	Stick	Stone	right	Tube	third	0										1
Saturn	male	adult	56	Stone	Stick	left	Door	correct	1										0
Saturn	male	adult	57	Short	Stone	NA	Short	correct	1										1
Saturn	male	adult	58	Stick	Stone	right	Tube	third	0										1
Saturn	male	adult	59	Stone	Stick	left	Door	correct	1										0
Saturn	male	adult	60	Stone	Stick	right	Door	correct	1										1
Saturn	male	adult	61	Short	Stone	NA	Short	correct	1										1
Saturn	male	adult	62	Stick	Stone	left	Tube	third	0										0
Saturn	male	adult	63	Short	Stone	NA	Short	correct	1										1
Saturn	male	adult	64	Stick	Stone	left	Tube	third	0										0
Saturn	male	adult	65	Short	Stone	NA	Short	correct	1										1
Saturn	male	adult	66	Stone	Stick	right	Door	correct	1										1
Saturn	male	adult	67	Short	Stone	NA	Short	correct	1										1
Saturn	male	adult	68	Stick	Stone	right	Tube	third	0										0
Saturn	male	adult	69	Stone	Stick	left	Door	third	0										1
Saturn	male	adult	70	Stone	Stick	right	Door	correct	1										1
Saturn	male	adult	71	Short	Stone	NA	Short	correct	1										1
Saturn	male	adult	72	Stick	Stone	right	Tube	correct	1										0
Saturn	male	adult	73	Stone	Stick	left	Door	correct	1										0
Saturn	male	adult	74	Short	Stone	NA	Short	first	0										1
Saturn	male	adult	75	Stick	Stone	left	Tube	first	0										0
Saturn	male	adult	76	Short	Stone	NA	Short	correct	1										1
Saturn	male	adult	77	Stone	Stick	right	Door	first	0										1
Saturn	male	adult	78	Short	Stone	NA	Short	correct	1										1
Saturn	male	adult	79	Stick	Stone	left	Tube	first	0										0
Saturn	male	adult	80	Stick	Stone	right	Tube	third	0										0
Saturn	male	adult	81	Stone	Stick	left	Door	third	0										0
Saturn	male	adult	82	Short	Stone	NA	Short	correct	1										1
Saturn	male	adult	83	Stone	Stick	right	Door	correct	1										1
Saturn	male	adult	84	Stone	Stick	left	Door	first	0										0
Saturn	male	adult	85	Stick	Stone	right	Tube	third	0										0
Saturn	male	adult	86	Stone	Stick	right	Door	correct	1										1
Saturn	male	adult	87	Short	Stone	NA	Short	correct	1										1
Saturn	male	adult	88	Stick	Stone	right	Tube	third	0										0
Saturn	male	adult	89	Stick	Stone	left	Tube	correct	1										1
Saturn	male	adult	90	Short	Stone	NA	Short	first	0										0
Saturn	male	adult	91	Stone	Stick	left	Door	correct	1										0
Saturn	male	adult	92	Stick	Stone	right	Tube	first	0										1
Saturn	male	adult	93	Short	Stone	NA	Short	correct	1										0
Saturn	male	adult	94	Stone	Stick	right	Door	correct	1										1
Saturn	male	adult	95	Short	Stone	NA	Short	correct	1										0
Saturn	male	adult	96	Stone	Stick	left	Door	correct	1										1
Saturn	male	adult	97	Stick	Stone	right	Tube	third	0										0
Saturn	male	adult	98	Short	Stone	NA	Short	first	0										1
Saturn	male	adult	99	Stone	Stick	right	Door	correct	1										0
Saturn	male	adult	100	Stick	Stone	left	Tube	first	0										1
Saturn	male	adult	101	Short	Stone	NA	Short	first	0										1
Saturn	male	adult	102	Stick	Stone	right	Tube	correct	1										0
Saturn	male	adult	103	Stone	Stick	left	Door	correct	1										0
Saturn	male	adult	104	Stone	Stick	right	Door	correct	1										1
Saturn	male	adult	105	Short	Stone	NA	Short	correct	1										1
Saturn	male	adult	106	Stick	Stone	left	Tube	third	0										1
Saturn	male	adult	107	Short	Stone	NA	Short	first	0										0
Saturn	male	adult	108	Stick	Stone	right	Tube	third	0										1
Saturn	male	adult	109	Short	Stone	NA	Short	correct	1										0
Saturn	male	adult	110	Stone	Stick	right	Door	correct	1										1
Saturn	male	adult	111	Short	Stone	NA	Short	correct	1										1
Saturn	male	adult	112	Stick	Stone	left	Tube	third	0										0
Saturn	male	adult	113	Stone	Stick	left	Door	third	0										0
Saturn	male	adult	114	Stone	Stick	right	Door	correct	1										0
Saturn	male	adult	115	Short	Stone	NA	Short	correct	1										1
Saturn	male	adult	116	Stick	Stone	right	Tube	third	0										0
Saturn	male	adult	117	Stone	Stick	left	Door	correct	1										0
Saturn	male	adult	118	Short	Stone	NA	Short	correct	1										1
Saturn	male	adult	119	Stick	Stone	left	Tube	third	0										0
Saturn	male	adult	120	Short	Stone	NA	Short	correct	1										1
Uranus	female	adult	1	Stone	Stick	left	Door	correct
Uranus	female	adult	2	Short	Stone	NA	Short	correct
Uranus	female	adult	3	Stick	Stone	right	Tube	first
Uranus	female	adult	4	Stone	Stick	left	Door	first
Uranus	female	adult	5	Stick	Stone	left	Tube	correct
Uranus	female	adult	6	Short	Stone	NA	Short	first
Uranus	female	adult	7	Stick	Stone	left	Tube	correct
Uranus	female	adult	8	Short	Stone	NA	Short	first
Uranus	female	adult	9	Stone	Stick	right	Door	correct
Uranus	female	adult	10	Short	Stone	NA	Short	correct
Uranus	female	adult	11	Stick	Stone	right	Tube	first
Uranus	female	adult	12	Stone	Stick	left	Door	first
Uranus	female	adult	13	Short	Stone	NA	Short	correct
Uranus	female	adult	14	Stick	Stone	right	Tube	first
Uranus	female	adult	15	Stone	Stick	left	Door	first
Uranus	female	adult	16	Stone	Stick	right	Door	correct
Uranus	female	adult	17	Short	Stone	NA	Short	correct
Uranus	female	adult	18	Stick	Stone	left	Tube	first
Uranus	female	adult	19	Short	Stone	NA	Short	correct
Uranus	female	adult	20	Stick	Stone	left	Tube	correct
Uranus	female	adult	21	Short	Stone	NA	Short	first
Uranus	female	adult	22	Stone	Stick	right	Door	correct
Uranus	female	adult	23	Short	Stone	NA	Short	correct
Uranus	female	adult	24	Stick	Stone	right	Tube	first
Uranus	female	adult	25	Stone	Stick	left	Door	first
Uranus	female	adult	26	Stone	Stick	right	Door	correct
Uranus	female	adult	27	Short	Stone	NA	Short	correct
Uranus	female	adult	28	Stick	Stone	right	Tube	correct
Uranus	female	adult	29	Stone	Stick	left	Door	correct
Uranus	female	adult	30	Short	Stone	NA	Short	first
Uranus	female	adult	31	Stick	Stone	left	Tube	first
Uranus	female	adult	32	Short	Stone	NA	Short	first
Uranus	female	adult	33	Stone	Stick	right	Door	correct
Uranus	female	adult	34	Short	Stone	NA	Short	correct
Uranus	female	adult	35	Stick	Stone	left	Tube	correct
Uranus	female	adult	36	Stick	Stone	right	Tube	first
Uranus	female	adult	37	Stone	Stick	left	Door	correct
Uranus	female	adult	38	Short	Stone	NA	Short	first
Uranus	female	adult	39	Stone	Stick	right	Door	correct
Uranus	female	adult	40	Stone	Stick	left	Door	first
Uranus	female	adult	41	Stick	Stone	right	Tube	correct
Uranus	female	adult	42	Stone	Stick	right	Door	correct
Uranus	female	adult	43	Short	Stone	NA	Short	first
Uranus	female	adult	44	Stick	Stone	right	Tube	first
Uranus	female	adult	45	Stick	Stone	left	Tube	first
Uranus	female	adult	46	Short	Stone	NA	Short	first
Uranus	female	adult	47	Stone	Stick	left	Door	first
Uranus	female	adult	48	Stick	Stone	right	Tube	correct
Uranus	female	adult	49	Short	Stone	NA	Short	correct
Uranus	female	adult	50	Stone	Stick	right	Door	correct
Uranus	female	adult	51	Short	Stone	NA	Short	correct
Uranus	female	adult	52	Stone	Stick	left	Door	first
Uranus	female	adult	53	Stick	Stone	right	Tube	first
Uranus	female	adult	54	Short	Stone	NA	Short	correct
Uranus	female	adult	55	Stone	Stick	right	Door	correct
Uranus	female	adult	56	Stick	Stone	left	Tube	first
Uranus	female	adult	57	Short	Stone	NA	Short	correct
Uranus	female	adult	58	Stick	Stone	right	Tube	correct
Uranus	female	adult	59	Stone	Stick	left	Door	first
Uranus	female	adult	60	Stone	Stick	right	Door	correct
Uranus	female	adult	61	Short	Stone	NA	Short	correct
Uranus	female	adult	62	Stick	Stone	left	Tube	first
Uranus	female	adult	63	Short	Stone	NA	Short	correct
Uranus	female	adult	64	Stick	Stone	left	Tube	first
Uranus	female	adult	65	Short	Stone	NA	Short	correct
Uranus	female	adult	66	Stone	Stick	right	Door	correct
Uranus	female	adult	67	Short	Stone	NA	Short	correct
Uranus	female	adult	68	Stick	Stone	right	Tube	first
Uranus	female	adult	69	Stone	Stick	left	Door	correct
Uranus	female	adult	70	Stone	Stick	right	Door	correct
Uranus	female	adult	71	Short	Stone	NA	Short	correct
Uranus	female	adult	72	Stick	Stone	right	Tube	first
Uranus	female	adult	73	Stone	Stick	left	Door	first
Uranus	female	adult	74	Short	Stone	NA	Short	correct
Uranus	female	adult	75	Stick	Stone	left	Tube	first
Uranus	female	adult	76	Short	Stone	NA	Short	correct
Uranus	female	adult	77	Stone	Stick	right	Door	correct
Uranus	female	adult	78	Short	Stone	NA	Short	correct
Uranus	female	adult	79	Stick	Stone	left	Tube	first
Uranus	female	adult	80	Stick	Stone	right	Tube	first
Uranus	female	adult	81	Stone	Stick	left	Door	first
Uranus	female	adult	82	Short	Stone	NA	Short	correct
Uranus	female	adult	83	Stone	Stick	right	Door	correct
Uranus	female	adult	84	Stone	Stick	left	Door	first
Uranus	female	adult	85	Stick	Stone	right	Tube	first
Uranus	female	adult	86	Stone	Stick	right	Door	correct
Uranus	female	adult	87	Short	Stone	NA	Short	correct
Uranus	female	adult	88	Stick	Stone	right	Tube	first
Uranus	female	adult	89	Stone	Stick	right	Door	correct
Uranus	female	adult	90	Short	Stone	NA	Short	first
Uranus	female	adult	91	Stick	Stone	right	Tube	first
Uranus	female	adult	92	Stone	Stick	left	Door	correct
Uranus	female	adult	93	Stick	Stone	left	Tube	first
Uranus	female	adult	94	Short	Stone	NA	Short	correct
Uranus	female	adult	95	Stick	Stone	left	Tube	first
Uranus	female	adult	96	Short	Stone	NA	Short	correct
Uranus	female	adult	97	Stone	Stick	right	Door	first
Uranus	female	adult	98	Short	Stone	NA	Short	correct
Uranus	female	adult	99	Stick	Stone	right	Tube	first
Uranus	female	adult	100	Stone	Stick	left	Door	correct
Uranus	female	adult	101	Short	Stone	NA	Short	correct
Uranus	female	adult	102	Stick	Stone	right	Tube	first
Uranus	female	adult	103	Stone	Stick	left	Door	first
Uranus	female	adult	104	Stone	Stick	right	Door	correct
Uranus	female	adult	105	Short	Stone	NA	Short	correct
Uranus	female	adult	106	Stick	Stone	left	Tube	correct
Uranus	female	adult	107	Short	Stone	NA	Short	first
Uranus	female	adult	108	Stick	Stone	left	Tube	correct
Uranus	female	adult	109	Short	Stone	NA	Short	first
Uranus	female	adult	110	Stone	Stick	right	Door	correct
Uranus	female	adult	111	Short	Stone	NA	Short	correct
Uranus	female	adult	112	Stick	Stone	right	Tube	first
Uranus	female	adult	113	Stone	Stick	left	Door	first
Uranus	female	adult	114	Stone	Stick	right	Door	first
Uranus	female	adult	115	Short	Stone	NA	Short	correct
Uranus	female	adult	116	Stick	Stone	right	Tube	first
Uranus	female	adult	117	Stone	Stick	left	Door	first
Uranus	female	adult	118	Short	Stone	NA	Short	correct
Uranus	female	adult	119	Stick	Stone	left	Tube	first
Uranus	female	adult	120	Short	Stone	NA	Short	correct
Venus	male	juvenile	1	Stick	Stone	left	Tube	correct	1
Venus	male	juvenile	2	Short	Stone	NA	Short	correct	1
Venus	male	juvenile	3	Stone	Stick	left	Door	correct	1
Venus	male	juvenile	4	Stick	Stone	right	Tube	first	0
Venus	male	juvenile	5	Short	Stone	NA	Short	correct	1
Venus	male	juvenile	6	Stone	Stick	right	Door	first	0
Venus	male	juvenile	7	Short	Stone	NA	Short	correct	1
Venus	male	juvenile	8	Stone	Stick	left	Door	correct	1
Venus	male	juvenile	9	Stick	Stone	right	Tube	first	0
Venus	male	juvenile	10	Short	Stone	NA	Short	correct	1
Venus	male	juvenile	11	Stone	Stick	right	Door	correct	1
Venus	male	juvenile	12	Stick	Stone	left	Tube	first	0
Venus	male	juvenile	13	Short	Stone	NA	Short	correct	1
Venus	male	juvenile	14	Stick	Stone	right	Tube	first	0
Venus	male	juvenile	15	Stone	Stick	left	Door	first	0
Venus	male	juvenile	16	Stone	Stick	right	Door	first	0
Venus	male	juvenile	17	Short	Stone	NA	Short	correct	1
Venus	male	juvenile	18	Stick	Stone	left	Tube	first	0
Venus	male	juvenile	19	Short	Stone	NA	Short	correct	1
Venus	male	juvenile	20	Stick	Stone	right	Tube	first	0
Venus	male	juvenile	21	Short	Stone	NA	Short	correct	1
Venus	male	juvenile	22	Stone	Stick	right	Door	correct	1
Venus	male	juvenile	23	Short	Stone	NA	Short	correct	1
Venus	male	juvenile	24	Stick	Stone	left	Tube	second	0
Venus	male	juvenile	25	Stone	Stick	left	Door	correct	1
Venus	male	juvenile	26	Stone	Stick	right	Door	first	0
Venus	male	juvenile	27	Short	Stone	NA	Short	correct	1
Venus	male	juvenile	28	Stick	Stone	right	Tube	second	0
Venus	male	juvenile	29	Stone	Stick	left	Door	correct	1
Venus	male	juvenile	30	Short	Stone	NA	Short	correct	1
Venus	male	juvenile	31	Stick	Stone	left	Tube	first	0
Venus	male	juvenile	32	Short	Stone	NA	Short	correct	1
Venus	male	juvenile	33	Stone	Stick	right	Door	second	0
Venus	male	juvenile	34	Short	Stone	NA	Short	correct	1
Venus	male	juvenile	35	Stick	Stone	left	Tube	second	0
Venus	male	juvenile	36	Stick	Stone	right	Tube	correct	1
Venus	male	juvenile	37	Stone	Stick	left	Door	first	0
Venus	male	juvenile	38	Short	Stone	NA	Short	correct	1
Venus	male	juvenile	39	Stone	Stick	right	Door	correct	1
Venus	male	juvenile	40	Stone	Stick	left	Door	first	0
Venus	male	juvenile	41	Stick	Stone	right	Tube	correct	1
Venus	male	juvenile	42	Stone	Stick	right	Door	correct	1
Venus	male	juvenile	43	Short	Stone	NA	Short	correct	1
Venus	male	juvenile	44	Stick	Stone	right	Tube	correct	1
Venus	male	juvenile	45	Stone	Stick	right	Door	correct	1
Venus	male	juvenile	46	Short	Stone	NA	Short	first	0
Venus	male	juvenile	47	Stick	Stone	right	Tube	first	0
Venus	male	juvenile	48	Stone	Stick	left	Door	first	0
Venus	male	juvenile	49	Stick	Stone	left	Tube	second	0
Venus	male	juvenile	50	Short	Stone	NA	Short	correct	1
Venus	male	juvenile	51	Stick	Stone	left	Tube	second	0
Venus	male	juvenile	52	Short	Stone	NA	Short	first	0
Venus	male	juvenile	53	Stone	Stick	right	Door	correct	1
Venus	male	juvenile	54	Short	Stone	NA	Short	correct	1
Venus	male	juvenile	55	Stick	Stone	right	Tube	correct	1
Venus	male	juvenile	56	Stone	Stick	left	Door	correct	1
Venus	male	juvenile	57	Short	Stone	NA	Short	correct	1
Venus	male	juvenile	58	Stick	Stone	right	Tube	second	0
Venus	male	juvenile	59	Stone	Stick	left	Door	correct	1
Venus	male	juvenile	60	Stone	Stick	right	Door	correct	1
Venus	male	juvenile	61	Short	Stone	NA	Short	correct	1
Venus	male	juvenile	62	Stick	Stone	left	Tube	correct	1
Venus	male	juvenile	63	Short	Stone	NA	Short	first	0
Venus	male	juvenile	64	Stick	Stone	left	Tube	correct	1
Venus	male	juvenile	65	Short	Stone	NA	Short	first	0
Venus	male	juvenile	66	Stone	Stick	right	Door	correct	1
Venus	male	juvenile	67	Short	Stone	NA	Short	correct	1
Venus	male	juvenile	68	Stick	Stone	right	Tube	first	0
Venus	male	juvenile	69	Stone	Stick	left	Door	first	0
Venus	male	juvenile	70	Stone	Stick	right	Door	correct	1
Venus	male	juvenile	71	Short	Stone	NA	Short	correct	1
Venus	male	juvenile	72	Stick	Stone	right	Tube	first	0
Venus	male	juvenile	73	Stone	Stick	left	Door	correct	1
Venus	male	juvenile	74	Short	Stone	NA	Short	first	0
Venus	male	juvenile	75	Stick	Stone	left	Tube	correct	1
Venus	male	juvenile	76	Short	Stick	right	Door	correct	1
Venus	male	juvenile	77	Stone	Stone	NA	Short	correct	1
Venus	male	juvenile	78	Short	Stone	NA	Short	correct	1
Venus	male	juvenile	79	Stick	Stone	left	Tube	correct	1
Venus	male	juvenile	80	Stick	Stone	right	Tube	first	0
Venus	male	juvenile	81	Stone	Stick	left	Door	correct	1
Venus	male	juvenile	82	Short	Stone	NA	Short	first	0
Venus	male	juvenile	83	Stone	Stick	right	Door	first	0
Venus	male	juvenile	84	Stone	Stick	left	Door	first	0
Venus	male	juvenile	85	Stick	Stone	right	Tube	first	0
Venus	male	juvenile	86	Stone	Stick	right	Door	first	0
Venus	male	juvenile	87	Short	Stone	NA	Short	first	0
Venus	male	juvenile	88	Stick	Stone	right	Tube	first	0
Venus	male	juvenile	89	Stick	Stone	left	Tube	correct	1
Venus	male	juvenile	90	Short	Stone	NA	Short	first	0
Venus	male	juvenile	91	Stone	Stick	left	Door	correct	1
Venus	male	juvenile	92	Stick	Stone	right	Tube	second	0
Venus	male	juvenile	93	Short	Stone	NA	Short	first	0
Venus	male	juvenile	94	Stone	Stick	right	Door	correct	1
Venus	male	juvenile	95	Short	Stone	NA	Short	correct	1
Venus	male	juvenile	96	Stone	Stick	left	Door	correct	1
Venus	male	juvenile	97	Stick	Stone	right	Tube	first	0
Venus	male	juvenile	98	Short	Stone	NA	Short	first	0
Venus	male	juvenile	99	Stone	Stick	right	Door	correct	1
Venus	male	juvenile	100	Stick	Stone	left	Tube	correct	1
Venus	male	juvenile	101	Short	Stone	NA	Short	first	0
Venus	male	juvenile	102	Stick	Stone	right	Tube	correct	1
Venus	male	juvenile	103	Stone	Stick	left	Door	correct	1
Venus	male	juvenile	104	Stone	Stick	right	Door	correct	1
Venus	male	juvenile	105	Short	Stone	NA	Short	first	0
Venus	male	juvenile	106	Stick	Stone	left	Tube	correct	1
Venus	male	juvenile	107	Short	Stone	NA	Short	first	0
Venus	male	juvenile	108	Stick	Stone	left	Tube	first	0
Venus	male	juvenile	109	Short	Stone	NA	Short	correct	1
Venus	male	juvenile	110	Stone	Stick	right	Door	correct	1
Venus	male	juvenile	111	Short	Stone	NA	Short	correct	1
Venus	male	juvenile	112	Stick	Stone	right	Tube	second	0
Venus	male	juvenile	113	Stone	Stick	left	Door	first	0
Venus	male	juvenile	114	Stone	Stick	right	Door	correct	1
Venus	male	juvenile	115	Short	Stone	NA	Short	correct	1
Venus	male	juvenile	116	Stick	Stone	right	Tube	correct	1
Venus	male	juvenile	117	Stone	Stick	left	Door	first	0
Venus	male	juvenile	118	Short	Stone	NA	Short	correct	1
Venus	male	juvenile	119	Stick	Stone	left	Tube	correct	1
Venus	male	juvenile	120	Short	Stone	NA	Short	first	0

## Sheet: Exp 3 Apparatus Representation
Individual	Age	Sex	Condition	Trial	Side_Correct_Subgoal	Behaviour	Choice		Condition	the tool that was given to start with
Mercury	female	adult	Stick	1	left	correct	1		Behaviour	correct	stick to stone to food; stone to stick to food
Mercury	female	adult	Stick	2	right	correct	1			first action error	going with initial tool to distractor apparatus
Mercury	female	adult	Stick	3	left	correct	1			second action error	initial action was correct, but then inserted tool into distractor apparatus
Mercury	female	adult	Stick	4	left	correct	1			third action error	inserting initial tool into final apparatus
Mercury	female	adult	Stick	5	right	correct	1
Mercury	female	adult	Stick	6	left	correct	1
Mercury	female	adult	Stick	7	right	correct	1
Mercury	female	adult	Stick	8	right	correct	1
Mercury	female	adult	Stick	9	left	first	0
Mercury	female	adult	Stick	10	right	correct	1
Mercury	female	adult	Stick	11	left	correct	1
Mercury	female	adult	Stick	12	left	correct	1
Mercury	female	adult	Stick	13	right	correct	1
Mercury	female	adult	Stick	14	left	correct	1
Mercury	female	adult	Stick	15	right	correct	1
Mercury	female	adult	Stick	16	right	correct	1
Mercury	female	adult	Stick	17	left	correct	1
Mercury	female	adult	Stick	18	right	correct	1
Mercury	female	adult	Stick	19	left	first	0
Mercury	female	adult	Stick	20	right	correct	1
Mercury	female	adult	Stone	1	right	first	0
Mercury	female	adult	Stone	2	left	first	0
Mercury	female	adult	Stone	3	left	correct	1
Mercury	female	adult	Stone	4	right	first	0
Mercury	female	adult	Stone	5	left	correct	1
Mercury	female	adult	Stone	6	right	first	0
Mercury	female	adult	Stone	7	right	correct	1
Mercury	female	adult	Stone	8	left	correct	1
Mercury	female	adult	Stone	9	right	correct	1
Mercury	female	adult	Stone	10	left	correct	1
Mercury	female	adult	Stone	11	right	correct	1
Mercury	female	adult	Stone	12	left	first	0
Mercury	female	adult	Stone	13	right	correct	1
Mercury	female	adult	Stone	14	left	first	0
Mercury	female	adult	Stone	15	left	first	0
Mercury	female	adult	Stone	16	right	correct	1
Mercury	female	adult	Stone	17	right	correct	1
Mercury	female	adult	Stone	18	left	first	0
Mercury	female	adult	Stone	19	right	correct	1
Mercury	female	adult	Stone	20	left	first	0
Mercury	female	adult	Stone	21	left	correct	1
Mercury	female	adult	Stone	22	right	first	0
Mercury	female	adult	Stone	23	left	first	0
Mercury	female	adult	Stone	24	right	correct	1
Mercury	female	adult	Stone	25	right	correct	1
Mercury	female	adult	Stone	26	left	first	0
Mercury	female	adult	Stone	27	right	correct	1
Mercury	female	adult	Stone	28	left	first	0
Mercury	female	adult	Stone	29	left	correct	1
Mercury	female	adult	Stone	30	right	correct	1
Mercury	female	adult	Stone	31	left	first	0
Mercury	female	adult	Stone	32	right	correct	1
Mercury	female	adult	Stone	33	left	first	0
Mercury	female	adult	Stone	34	right	correct	1
Mercury	female	adult	Stone	35	left	first	0
Mercury	female	adult	Stone	36	left	first	0
Mercury	female	adult	Stone	37	right	correct	1
Mercury	female	adult	Stone	38	left	first	0
Mercury	female	adult	Stone	39	right	correct	1
Mercury	female	adult	Stone	40	right	correct	1
Mercury	female	adult	Stone	41	left	correct	1
Mercury	female	adult	Stone	42	right	correct	1
Mercury	female	adult	Stone	43	left	first	0
Mercury	female	adult	Stone	44	left	correct	1
Mercury	female	adult	Stone	45	right	correct	1
Mercury	female	adult	Stone	46	left	correct	1
Mercury	female	adult	Stone	47	right	correct	1
Mercury	female	adult	Stone	48	right	first	0
Mercury	female	adult	Stone	49	left	correct	1
Mercury	female	adult	Stone	50	right	correct	1
Mercury	female	adult	Stone	51	left	first	0
Mercury	female	adult	Stone	52	left	first	0
Mercury	female	adult	Stone	53	right	correct	1
Mercury	female	adult	Stone	54	left	first	0
Mercury	female	adult	Stone	55	right	first	0
Mercury	female	adult	Stone	56	right	correct	1
Mercury	female	adult	Stone	57	left	first	0
Mercury	female	adult	Stone	58	right	correct	1
Mercury	female	adult	Stone	59	left	first	0
Mercury	female	adult	Stone	60	right	correct	1
Triton	female	juvenile	Stone	1	right	first	0
Triton	female	juvenile	Stone	2	left	first	0
Triton	female	juvenile	Stone	3	right	first	0
Triton	female	juvenile	Stone	4	left	correct	1
Triton	female	juvenile	Stone	5	right	first	0
Triton	female	juvenile	Stone	6	left	first	0
Triton	female	juvenile	Stone	7	left	first	0
Triton	female	juvenile	Stone	8	right	correct	1
Triton	female	juvenile	Stone	9	left	correct	1
Triton	female	juvenile	Stone	10	right	correct	1
Triton	female	juvenile	Stone	11	left	first	0
Triton	female	juvenile	Stone	12	right	correct	1
Triton	female	juvenile	Stone	13	right	first	0
Triton	female	juvenile	Stone	14	left	correct	1
Triton	female	juvenile	Stone	15	right	second	0
Triton	female	juvenile	Stone	16	left	third	0
Triton	female	juvenile	Stone	17	right	third	0
Triton	female	juvenile	Stone	18	left	correct	1
Triton	female	juvenile	Stone	19	right	first	0
Triton	female	juvenile	Stone	20	left	first	0
Triton	female	juvenile	Stone	21	right	correct	1
Triton	female	juvenile	Stone	22	right	first	0
Triton	female	juvenile	Stone	23	left	correct	1
Triton	female	juvenile	Stone	24	left	first	0
Triton	female	juvenile	Stone	25	right	first	0
Triton	female	juvenile	Stone	26	left	correct	1
Triton	female	juvenile	Stone	27	right	correct	1
Triton	female	juvenile	Stone	28	left	first	0
Triton	female	juvenile	Stone	29	left	correct	1
Triton	female	juvenile	Stone	30	right	correct	1
Triton	female	juvenile	Stone	31	right	correct	1
Triton	female	juvenile	Stone	32	left	first	0
Triton	female	juvenile	Stone	33	right	correct	1
Triton	female	juvenile	Stone	34	left	first	0
Triton	female	juvenile	Stone	35	left	correct	1
Triton	female	juvenile	Stone	36	right	correct	1
Triton	female	juvenile	Stone	37	left	correct	1
Triton	female	juvenile	Stone	38	left	first	0
Triton	female	juvenile	Stone	39	right	correct	1
Triton	female	juvenile	Stone	40	left	first	0
Triton	female	juvenile	Stone	41	right	correct	1
Triton	female	juvenile	Stone	42	left	correct	1
Triton	female	juvenile	Stone	43	right	correct	1
Triton	female	juvenile	Stone	44	right	first	0
Triton	female	juvenile	Stone	45	left	correct	1
Triton	female	juvenile	Stone	46	left	correct	1
Triton	female	juvenile	Stone	47	right	first	0
Triton	female	juvenile	Stone	48	right	first	0
Triton	female	juvenile	Stone	49	right	first	0
Triton	female	juvenile	Stone	50	left	correct	1
Triton	female	juvenile	Stone	51	left	first	0
Triton	female	juvenile	Stone	52	right	first	0
Triton	female	juvenile	Stone	53	left	correct	1
Triton	female	juvenile	Stone	54	right	first	0
Triton	female	juvenile	Stone	55	left	correct	1
Triton	female	juvenile	Stone	56	right	correct	1
Triton	female	juvenile	Stone	57	left	correct	1
Triton	female	juvenile	Stone	58	left	correct	1
Triton	female	juvenile	Stone	59	right	correct	1
Triton	female	juvenile	Stone	60	left	correct	1
Triton	female	juvenile	Stick	1	right	first	0
Triton	female	juvenile	Stick	2	left	correct	1
Triton	female	juvenile	Stick	3	right	correct	1
Triton	female	juvenile	Stick	4	left	correct	1
Triton	female	juvenile	Stick	5	right	correct	1
Triton	female	juvenile	Stick	6	right	first	0
Triton	female	juvenile	Stick	7	left	correct	1
Triton	female	juvenile	Stick	8	right	correct	1
Triton	female	juvenile	Stick	9	left	correct	1
Triton	female	juvenile	Stick	10	left	correct	1
Triton	female	juvenile	Stick	11	right	correct	1
Triton	female	juvenile	Stick	12	left	first	0
Triton	female	juvenile	Stick	13	left	correct	1
Triton	female	juvenile	Stick	14	right	correct	1
Triton	female	juvenile	Stick	15	left	correct	1
Triton	female	juvenile	Stick	16	right	correct	1
Triton	female	juvenile	Stick	17	right	correct	1
Triton	female	juvenile	Stick	18	left	correct	1
Triton	female	juvenile	Stick	19	right	first	0
Triton	female	juvenile	Stick	20	left	correct	1
Mars	male	juvenile	Stone	1	left	third	0
Mars	male	juvenile	Stone	2	right	correct	1
Mars	male	juvenile	Stone	3	left	first	0
Mars	male	juvenile	Stone	4	left	first	0
Mars	male	juvenile	Stone	5	right	correct	1
Mars	male	juvenile	Stone	6	left	correct	1
Mars	male	juvenile	Stone	7	right	correct	1
Mars	male	juvenile	Stone	8	right	correct	1
Mars	male	juvenile	Stone	9	left	first	0
Mars	male	juvenile	Stone	10	right	correct	1
Mars	male	juvenile	Stone	11	left	first	0
Mars	male	juvenile	Stone	12	left	first	0
Mars	male	juvenile	Stone	13	right	correct	1
Mars	male	juvenile	Stone	14	left	first	0
Mars	male	juvenile	Stone	15	right	correct	1
Mars	male	juvenile	Stone	16	left	correct	1
Mars	male	juvenile	Stone	17	left	correct	1
Mars	male	juvenile	Stone	18	right	correct	1
Mars	male	juvenile	Stone	19	left	correct	1
Mars	male	juvenile	Stone	20	right	correct	1
Mars	male	juvenile	Stone	21	left	first	0
Mars	male	juvenile	Stone	22	right	first	0
Mars	male	juvenile	Stone	23	right	correct	1
Mars	male	juvenile	Stone	24	left	correct	1
Mars	male	juvenile	Stone	25	right	correct	1
Mars	male	juvenile	Stone	26	left	correct	1
Mars	male	juvenile	Stone	27	left	correct	1
Mars	male	juvenile	Stone	28	right	correct	1
Mars	male	juvenile	Stone	29	left	first	0
Mars	male	juvenile	Stone	30	right	correct	1
Mars	male	juvenile	Stone	31	right	correct	1
Mars	male	juvenile	Stone	32	left	correct	1
Mars	male	juvenile	Stone	33	left	first	0
Mars	male	juvenile	Stone	34	right	first	0
Mars	male	juvenile	Stone	35	left	correct	1
Mars	male	juvenile	Stone	36	right	correct	1
Mars	male	juvenile	Stone	37	left	first	0
Mars	male	juvenile	Stone	38	left	first	0
Mars	male	juvenile	Stone	39	right	first	0
Mars	male	juvenile	Stone	40	left	correct	1
Mars	male	juvenile	Stone	41	right	correct	1
Mars	male	juvenile	Stone	42	right	correct	1
Mars	male	juvenile	Stone	43	left	first	0
Mars	male	juvenile	Stone	44	left	correct	1
Mars	male	juvenile	Stone	45	right	correct	1
Mars	male	juvenile	Stone	46	left	correct	1
Mars	male	juvenile	Stone	47	right	correct	1
Mars	male	juvenile	Stone	48	left	correct	1
Mars	male	juvenile	Stone	49	left	correct	1
Mars	male	juvenile	Stone	50	right	correct	1
Mars	male	juvenile	Stone	51	left	correct	1
Mars	male	juvenile	Stone	52	right	correct	1
Mars	male	juvenile	Stone	53	right	correct	1
Mars	male	juvenile	Stone	54	left	first	0
Mars	male	juvenile	Stone	55	right	correct	1
Mars	male	juvenile	Stone	56	left	correct	1
Mars	male	juvenile	Stone	57	left	first	0
Mars	male	juvenile	Stone	58	right	correct	1
Mars	male	juvenile	Stone	59	right	correct	1
Mars	male	juvenile	Stick	1	right	correct	1
Mars	male	juvenile	Stick	2	left	third	0
Mars	male	juvenile	Stick	3	right	correct	1
Mars	male	juvenile	Stick	4	left	correct	1
Mars	male	juvenile	Stick	5	right	correct	1
Mars	male	juvenile	Stick	6	right	correct	1
Mars	male	juvenile	Stick	7	left	correct	1
Mars	male	juvenile	Stick	8	right	correct	1
Mars	male	juvenile	Stick	9	left	correct	1
Mars	male	juvenile	Stick	10	left	first	0
Mars	male	juvenile	Stick	11	right	correct	1
Mars	male	juvenile	Stick	12	right	correct	1
Mars	male	juvenile	Stick	13	left	correct	1
Mars	male	juvenile	Stick	14	right	correct	1
Mars	male	juvenile	Stick	15	left	correct	1
Mars	male	juvenile	Stick	16	left	correct	1
Mars	male	juvenile	Stick	17	right	correct	1
Mars	male	juvenile	Stick	18	left	first	0
Mars	male	juvenile	Stick	19	left	correct	1
Mars	male	juvenile	Stick	20	right	correct	1
